# Supplementary material for: Neonatal T Helper 17 Responses Are Skewed Towards an Immunoregulatory Interleukin-22 Phenotype
Source: Front Immunol. 2021 May 3;12:655027. doi: 10.3389/fimmu.2021.655027 (PMC8126652; doi:10.3389/fimmu.2021.655027)
Supplement: Supplementary file 3 [file Table_1.xlsx]

## Sheet: Table S1
Table S1: Neonatal and adult naïve CD4 T cells used in the expression and functional experiments.
Sample ID	CD235-expressing cells depleted by FACS?	used for whole-genome expression array?	used for multiple cytokine measures (Figure 1A)?	used for qPCR?
N118	yes	no	no	yes
N165	no	yes	no	no
N166	no	yes	no	yes
N169	no	yes	no	yes
N170	no	no	no	yes
N171	no	yes	no	yes
N172	no	yes	no	yes
N173	no	yes	no	yes
N174	no	yes	no	no
N184	no	yes	no	yes
N185	no	yes	no	yes
N186	no	yes	yes	no
N187	no	yes	yes	yes
N188	no	yes	yes	no
N196	no	no	yes	no
N197	no	no	yes	no
N200	no	no	yes	no
N210	yes	no	yes	yes
N212	yes	no	yes	no
N213	yes	no	yes	no
N215	yes	no	yes	no
N216	yes	no	yes	yes
N217	yes	no	yes	no
N222	yes	no	no	yes
N225	yes	no	no	yes
N226	yes	no	no	yes
N228	yes	no	no	yes
N312	yes	no	no	yes
N317	no	no	no	yes
N318	no	no	no	yes
N322	no	no	no	yes
N323	no	no	no	yes
N326	no	no	no	yes
A286	no	yes	no	yes
A287	no	yes	no	yes
A294	no	yes	no	yes
A296	no	yes	no	yes
A298	no	yes	no	yes
A299	no	yes	no	yes
A300	no	yes	no	yes
A308	no	no	no	yes
A314	no	yes	no	yes
A316	no	yes	no	yes
A317	no	yes	yes	yes
A318	no	yes	yes	yes
A319	no	yes	yes	yes
A323	no	no	yes	no
A325	no	no	yes	no
A329	no	no	yes	no
A347	no	no	yes	no
A349	yes	no	yes	no
A351	yes	no	yes	yes
A353	yes	no	yes	yes
A356	yes	no	yes	yes
A357	yes	no	yes	yes
A499	yes	no	no	yes
A500	yes	no	no	yes
A506	no	no	no	yes
A509	no	no	no	yes
A516	no	no	no	yes
Abbreviations: FACS=fluorescence-activated cell sorting; N and A signify neonatal and adult subjects, respectively.

## Sheet: Table S2
Table S2: Differentially expressed genes between neonatal and adult naïve CD4 T cells.
Gene symbol	Gene name	Log 2 (fold change)	Average expression	P value	Adjusted p value
AUTS2	autism susceptibility candidate 2	3.28	8.99	1.8e-27	4.11e-23
IGF2BP3	insulin-like growth factor 2 mRNA binding protein 3	1.89	7.99	2e-23	1.55e-19
CDCA7	cell division cycle associated 7	2.01	8.28	2.03e-23	1.55e-19
NR3C2	nuclear receptor subfamily 3, group C, member 2	-2.05	8.15	5.79e-23	3.31e-19
BCL11A	B-cell CLL/lymphoma 11A (zinc finger protein)	2.1	8.23	2.12e-21	9.7e-18
BCL11A	B-cell CLL/lymphoma 11A (zinc finger protein)	1.82	8	9.44e-21	3.51e-17
TSHZ2	teashirt zinc finger homeobox 2	-1.8	7.91	1.08e-20	3.51e-17
SLC22A17	solute carrier family 22, member 17	-1.12	8.05	1.69e-20	4.83e-17
TCEAL3	transcription elongation factor A (SII)-like 3	-1.29	8.1	2.3e-20	5.84e-17
DACH1	dachshund family transcription factor 1	1.35	7.79	1.16e-19	2.64e-16
CD3E	CD3e molecule, epsilon (CD3-TCR complex)	1.23	9.94	3.58e-19	7.3e-16
LSP1	lymphocyte-specific protein 1	0.67	7.7	3.84e-19	7.3e-16
FAM89A	family with sequence similarity 89, member A	-1.04	7.69	5.37e-19	8.76e-16
CXorf57	chromosome X open reading frame 57	-1.12	7.61	8e-19	1.22e-15
HABP4	hyaluronan binding protein 4	-0.99	7.88	1.01e-18	1.37e-15
NREP	neuronal regeneration related protein	2.4	8.7	1.02e-18	1.37e-15
YARS	tyrosyl-tRNA synthetase	1.07	9.88	1.4e-18	1.64e-15
FKBP1A	FK506 binding protein 1A, 12kDa	1.31	9.75	1.42e-18	1.64e-15
PKM	pyruvate kinase, muscle	0.69	7.85	1.44e-18	1.64e-15
RAB11FIP5	RAB11 family interacting protein 5 (class I)	-0.51	7.29	1.85e-18	2.01e-15
GZMA	granzyme A (granzyme 1, cytotoxic T-lymphocyte-associated serine esterase 3)	3.2	9.31	5.59e-18	5.31e-15
C10orf35	chromosome 10 open reading frame 35	-0.81	7.8	6.97e-18	6.37e-15
CACNA1I	calcium channel, voltage-dependent, T type, alpha 1I subunit	-2.03	8.71	7.71e-18	6.77e-15
TP53I13	tumor protein p53 inducible protein 13	-1.13	8.81	9.31e-18	7.87e-15
TBK1	TANK-binding kinase 1	-0.82	7.45	1.05e-17	8.58e-15
NR3C2	nuclear receptor subfamily 3, group C, member 2	-0.8	7.43	1.19e-17	9.33e-15
TAGLN2	transgelin 2	1.48	10.61	2.02e-17	1.54e-14
MARCKSL1	MARCKS-like 1	1.43	10.09	2.15e-17	1.59e-14
CD48	CD48 molecule	-1.15	11.44	2.55e-17	1.82e-14
PAK1	p21 protein (Cdc42/Rac)-activated kinase 1	1.03	7.82	2.7e-17	1.85e-14
NAALADL1	N-acetylated alpha-linked acidic dipeptidase-like 1	-0.87	7.54	2.76e-17	1.85e-14
GATAD2B	GATA zinc finger domain containing 2B	1.31	8.25	3.19e-17	2.02e-14
SSU72	SSU72 RNA polymerase II CTD phosphatase homolog (S. cerevisiae)	-0.88	10.61	4.66e-17	2.88e-14
CDC14B	cell division cycle 14B	-0.66	7.37	5.97e-17	3.59e-14
LSP1	lymphocyte-specific protein 1	0.94	7.98	6.91e-17	4.05e-14
HABP4	hyaluronan binding protein 4	-0.52	7.52	1.36e-16	7.59e-14
TCEAL3	transcription elongation factor A (SII)-like 3	-0.67	7.44	1.36e-16	7.59e-14
YBX3	Y box binding protein 3	2.3	8.96	1.44e-16	7.8e-14
TMEM62	transmembrane protein 62	-0.77	7.45	3.32e-16	1.76e-13
RMI2	RecQ mediated genome instability 2	0.84	7.75	3.41e-16	1.77e-13
UPF3A	UPF3 regulator of nonsense transcripts homolog A (yeast)	1.34	8.34	4.01e-16	2.04e-13
MID2	midline 2	-1.41	7.74	4.15e-16	2.06e-13
ARRB2	arrestin, beta 2	0.8	8.16	5.35e-16	2.6e-13
SMC4	structural maintenance of chromosomes 4	2.18	9.86	5.55e-16	2.64e-13
APH1B	APH1B gamma secretase subunit	-0.62	7.86	7.2e-16	3.22e-13
EVI2B	ecotropic viral integration site 2B	-1.22	9.78	7.23e-16	3.22e-13
SLAIN1	SLAIN motif family, member 1	-0.66	8.4	7.3e-16	3.22e-13
C1orf162	chromosome 1 open reading frame 162	-1.24	11.06	7.34e-16	3.22e-13
ZMIZ1	zinc finger, MIZ-type containing 1	1.14	8.73	8.51e-16	3.66e-13
ADA	adenosine deaminase	1.22	9.62	9.29e-16	3.93e-13
CBX2	chromobox homolog 2	0.58	7.32	1.02e-15	4.17e-13
IMPDH1	IMP (inosine 5'-monophosphate) dehydrogenase 1	-0.86	8.19	1.11e-15	4.44e-13
C16orf58	chromosome 16 open reading frame 58	-0.86	9.7	1.31e-15	5.16e-13
SELM	selenoprotein M	-1.12	7.68	1.46e-15	5.65e-13
IL2RG	interleukin 2 receptor, gamma	0.67	8.02	1.49e-15	5.65e-13
MT1F	metallothionein 1F	-1.62	8.07	1.6e-15	5.96e-13
TGFBR3	transforming growth factor, beta receptor III	-1.18	7.71	1.62e-15	5.96e-13
CORO1B	coronin, actin binding protein, 1B	1.23	9.52	1.69e-15	6.13e-13
P4HTM	prolyl 4-hydroxylase, transmembrane (endoplasmic reticulum)	-0.66	8.33	1.8e-15	6.43e-13
SQSTM1	sequestosome 1	-0.8	9.96	1.84e-15	6.48e-13
AIF1	allograft inflammatory factor 1	1.52	10.44	1.9e-15	6.56e-13
ZBTB4	zinc finger and BTB domain containing 4	-0.77	10.62	2.13e-15	7.24e-13
SPINT2	serine peptidase inhibitor, Kunitz type, 2	-0.95	8.56	3e-15	1.01e-12
ENO2	enolase 2 (gamma, neuronal)	-1.06	8.26	3.54e-15	1.17e-12
ZAK	sterile alpha motif and leucine zipper containing kinase AZK	0.53	7.28	4.03e-15	1.31e-12
SCD	stearoyl-CoA desaturase (delta-9-desaturase)	1.16	8.17	4.15e-15	1.33e-12
CDK2AP1	cyclin-dependent kinase 2 associated protein 1	1.14	9.27	4.43e-15	1.41e-12
GBP5	guanylate binding protein 5	-1.84	8.02	4.58e-15	1.43e-12
LENG8	leukocyte receptor cluster (LRC) member 8	1.01	8.31	5.33e-15	1.65e-12
SH3KBP1	SH3-domain kinase binding protein 1	0.97	10.51	5.62e-15	1.69e-12
TIMELESS	timeless circadian clock	0.34	7.64	5.71e-15	1.69e-12
NACC2	NACC family member 2, BEN and BTB (POZ) domain containing	-0.37	7.2	8.1e-15	2.37e-12
ST13P4	suppression of tumorigenicity 13 (colon carcinoma) (Hsp70 interacting protein) pseudogene 4	-0.54	10.03	8.29e-15	2.4e-12
ACSL5	acyl-CoA synthetase long-chain family member 5	-0.91	8.77	8.4e-15	2.4e-12
TMEM200A	transmembrane protein 200A	0.97	7.55	1.01e-14	2.85e-12
RAB25	RAB25, member RAS oncogene family	0.73	7.51	1.06e-14	2.95e-12
HMGA1	high mobility group AT-hook 1	1.27	9.77	1.12e-14	3.08e-12
SERPINB6	serpin peptidase inhibitor, clade B (ovalbumin), member 6	-2.32	8.38	1.15e-14	3.12e-12
R3HDM4	R3H domain containing 4	0.82	11.13	1.22e-14	3.26e-12
DEDD2	death effector domain containing 2	-0.74	9.94	1.26e-14	3.34e-12
REPIN1	replication initiator 1	-0.88	9.45	1.3e-14	3.4e-12
SRPK2	SRSF protein kinase 2	0.52	7.44	1.36e-14	3.52e-12
NDUFB1	NADH dehydrogenase (ubiquinone) 1 beta subcomplex, 1, 7kDa	-0.58	7.43	1.52e-14	3.89e-12
REV1	REV1, polymerase (DNA directed)	-0.57	8.72	1.57e-14	3.99e-12
SAMD3	sterile alpha motif domain containing 3	0.96	7.85	1.72e-14	4.32e-12
ATP1B1	ATPase, Na+/K+ transporting, beta 1 polypeptide	0.96	7.71	1.95e-14	4.81e-12
SAMD3	sterile alpha motif domain containing 3	0.82	7.7	1.96e-14	4.81e-12
MLF2	myeloid leukemia factor 2	0.56	8.66	2e-14	4.85e-12
ATP2A3	ATPase, Ca++ transporting, ubiquitous	-0.54	7.87	2.11e-14	5.07e-12
MMP28	matrix metallopeptidase 28	-1.27	7.78	2.17e-14	5.15e-12
SNHG6	small nucleolar RNA host gene 6 (non-protein coding)	-0.87	11.38	2.3e-14	5.41e-12
SSH3	slingshot protein phosphatase 3	-0.37	7.28	2.47e-14	5.74e-12
KLRB1	killer cell lectin-like receptor subfamily B, member 1	-2.17	8.72	2.76e-14	6.36e-12
ARL2	ADP-ribosylation factor-like 2	-1.11	8.33	2.78e-14	6.36e-12
KLF9	Kruppel-like factor 9	-2.58	9.64	2.92e-14	6.6e-12
KIAA1324	KIAA1324	-0.3	7.19	3.42e-14	7.51e-12
CCDC65	coiled-coil domain containing 65	-0.71	7.77	3.44e-14	7.51e-12
HEXDC	hexosaminidase (glycosyl hydrolase family 20, catalytic domain) containing	-0.83	8.66	3.45e-14	7.51e-12
SLC25A22	solute carrier family 25 (mitochondrial carrier: glutamate), member 22	-0.55	7.62	3.5e-14	7.54e-12
BTBD3	BTB (POZ) domain containing 3	0.52	7.59	3.75e-14	8e-12
ABCD1	ATP-binding cassette, sub-family D (ALD), member 1	0.37	7.38	4.39e-14	9.28e-12
HCFC1R1	host cell factor C1 regulator 1 (XPO1 dependent)	-0.33	7.31	4.45e-14	9.31e-12
ASNS	asparagine synthetase (glutamine-hydrolyzing)	-1.1	9.12	4.53e-14	9.41e-12
CARD11	caspase recruitment domain family, member 11	-0.84	9.06	4.63e-14	9.47e-12
PA2G4	proliferation-associated 2G4, 38kDa	0.6	8.87	4.93e-14	9.96e-12
NOXA1	NADPH oxidase activator 1	-0.62	7.5	4.98e-14	9.97e-12
CYB5R1	cytochrome b5 reductase 1	-0.61	8.57	5.33e-14	1.06e-11
SSBP3	single stranded DNA binding protein 3	0.6	7.63	5.39e-14	1.06e-11
BCL11A	B-cell CLL/lymphoma 11A (zinc finger protein)	0.92	7.51	5.83e-14	1.14e-11
SERINC3	serine incorporator 3	0.63	8.6	6.88e-14	1.33e-11
HPSE	heparanase	-0.64	7.43	7.11e-14	1.36e-11
LSP1	lymphocyte-specific protein 1	1.18	8.06	7.36e-14	1.4e-11
FAM162A	family with sequence similarity 162, member A	-0.4	7.99	7.55e-14	1.42e-11
CTRL	chymotrypsin-like	-0.59	7.57	7.74e-14	1.45e-11
ZCWPW1	zinc finger, CW type with PWWP domain 1	-0.52	8.19	8.08e-14	1.5e-11
MLLT6	myeloid/lymphoid or mixed-lineage leukemia (trithorax homolog, Drosophila); translocated to, 6	-0.73	10.88	8.19e-14	1.51e-11
VAV3	vav 3 guanine nucleotide exchange factor	0.44	7.48	9.95e-14	1.78e-11
IL7R	interleukin 7 receptor	1.37	10.99	9.97e-14	1.78e-11
KIF5C	kinesin family member 5C	-0.53	7.29	1.04e-13	1.84e-11
P4HTM	prolyl 4-hydroxylase, transmembrane (endoplasmic reticulum)	-0.7	9.2	1.08e-13	1.9e-11
NENF	neudesin neurotrophic factor	-0.58	8.72	1.12e-13	1.96e-11
DPP7	dipeptidyl-peptidase 7	-0.81	9.22	1.25e-13	2.14e-11
SPSB3	splA/ryanodine receptor domain and SOCS box containing 3	-0.64	10.25	1.43e-13	2.4e-11
PCMTD2	protein-L-isoaspartate (D-aspartate) O-methyltransferase domain containing 2	0.85	9.88	1.46e-13	2.43e-11
SOX4	SRY (sex determining region Y)-box 4	2.09	8.7	1.63e-13	2.7e-11
RASSF7	Ras association (RalGDS/AF-6) domain family (N-terminal) member 7	-0.59	9.35	1.74e-13	2.85e-11
ANKRD12	ankyrin repeat domain 12	-0.64	8.81	1.78e-13	2.91e-11
BEX5	brain expressed, X-linked 5	-0.7	7.35	1.82e-13	2.92e-11
NASP	nuclear autoantigenic sperm protein (histone-binding)	0.62	8.29	1.95e-13	3.12e-11
SPRYD3	SPRY domain containing 3	-0.78	7.66	1.99e-13	3.15e-11
RABL2A	RAB, member of RAS oncogene family-like 2A	-0.49	8.09	2.06e-13	3.24e-11
CTLA4	cytotoxic T-lymphocyte-associated protein 4	-1.55	8.61	2.12e-13	3.32e-11
SH3KBP1	SH3-domain kinase binding protein 1	0.5	10.69	2.21e-13	3.43e-11
YWHAE	tyrosine 3-monooxygenase/tryptophan 5-monooxygenase activation protein, epsilon	0.67	8.02	2.47e-13	3.79e-11
LYRM5	LYR motif containing 5	-0.7	9.24	2.57e-13	3.91e-11
SARM1	sterile alpha and TIR motif containing 1	-0.36	7.3	2.72e-13	4.06e-11
TJP3	tight junction protein 3	-0.66	7.37	2.72e-13	4.06e-11
PGAP3	post-GPI attachment to proteins 3	-0.56	8.56	2.74e-13	4.06e-11
CNN3	calponin 3, acidic	-0.56	7.47	2.98e-13	4.39e-11
SLC25A28	solute carrier family 25 (mitochondrial iron transporter), member 28	-0.68	10.2	3.05e-13	4.45e-11
DHRS7	dehydrogenase/reductase (SDR family) member 7	-1.25	9.29	3.07e-13	4.45e-11
IL18BP	interleukin 18 binding protein	-0.62	8.31	3.08e-13	4.45e-11
ZNF204P	zinc finger protein 204, pseudogene	-0.59	7.36	3.23e-13	4.63e-11
HEMK1	HemK methyltransferase family member 1	-0.36	7.62	3.31e-13	4.72e-11
BCL11A	B-cell CLL/lymphoma 11A (zinc finger protein)	0.42	7.19	3.6e-13	5.1e-11
JUP	junction plakoglobin	0.55	7.29	3.67e-13	5.16e-11
VWA5A	von Willebrand factor A domain containing 5A	-0.36	7.48	3.73e-13	5.22e-11
FKBP11	FK506 binding protein 11, 19 kDa	-0.97	8.64	3.77e-13	5.22e-11
TMEM30B	transmembrane protein 30B	-0.8	7.43	3.88e-13	5.34e-11
2020-09-01	septin 1	0.65	8.81	4.21e-13	5.76e-11
JADE2	jade family PHD finger 2	-0.7	9.56	4.52e-13	6.07e-11
SEL1L3	sel-1 suppressor of lin-12-like 3 (C. elegans)	-1.13	8.37	4.56e-13	6.09e-11
EOGT	EGF domain-specific O-linked N-acetylglucosamine (GlcNAc) transferase	-0.52	7.37	4.75e-13	6.27e-11
C6orf120	chromosome 6 open reading frame 120	-0.47	7.56	5.05e-13	6.63e-11
BLOC1S4	biogenesis of lysosomal organelles complex-1, subunit 4, cappuccino	-0.73	9.16	5.35e-13	6.98e-11
CCDC104	coiled-coil domain containing 104	-0.64	8.51	5.46e-13	7.08e-11
REV1	REV1, polymerase (DNA directed)	-0.5	8.71	5.66e-13	7.29e-11
AGPAT4	1-acylglycerol-3-phosphate O-acyltransferase 4	0.62	7.74	5.77e-13	7.39e-11
FAM101B	family with sequence similarity 101, member B	0.7	7.5	5.8e-13	7.4e-11
APH1B	APH1B gamma secretase subunit	-0.39	7.43	5.98e-13	7.59e-11
UCP2	uncoupling protein 2 (mitochondrial, proton carrier)	1.82	11.12	6.35e-13	8.01e-11
TJAP1	tight junction associated protein 1 (peripheral)	-0.6	9.15	6.79e-13	8.52e-11
SPRYD7	SPRY domain containing 7	-0.25	7.19	7.11e-13	8.87e-11
JOSD2	Josephin domain containing 2	0.31	7.41	7.49e-13	9.29e-11
KLRG1	killer cell lectin-like receptor subfamily G, member 1	1.26	8.29	8.7e-13	1.07e-10
SCAND2P	SCAN domain containing 2 pseudogene	-0.33	7.39	8.7e-13	1.07e-10
SCPEP1	serine carboxypeptidase 1	-0.55	7.74	8.82e-13	1.08e-10
UBE2Q1	ubiquitin-conjugating enzyme E2Q family member 1	-0.37	7.69	8.99e-13	1.09e-10
ISOC2	isochorismatase domain containing 2	0.39	7.53	9e-13	1.09e-10
SNUPN	snurportin 1	1.26	8.96	9.81e-13	1.18e-10
MTA3	metastasis associated 1 family, member 3	0.61	7.84	1.02e-12	1.21e-10
LMO4	LIM domain only 4	0.85	7.84	1.04e-12	1.23e-10
CRIP1	cysteine-rich protein 1 (intestinal)	1.04	11.35	1.05e-12	1.23e-10
SLAMF1	signaling lymphocytic activation molecule family member 1	-0.51	7.73	1.05e-12	1.23e-10
SSBP4	single stranded DNA binding protein 4	0.82	8.79	1.08e-12	1.27e-10
GLS2	glutaminase 2 (liver, mitochondrial)	-0.24	7.13	1.1e-12	1.28e-10
DCTN1	dynactin 1	0.47	9.08	1.11e-12	1.29e-10
IMMT	inner membrane protein, mitochondrial	0.71	10.21	1.2e-12	1.39e-10
CMIP	c-Maf inducing protein	0.57	10.16	1.22e-12	1.4e-10
CPQ	carboxypeptidase Q	-0.98	7.82	1.32e-12	1.5e-10
STAT4	signal transducer and activator of transcription 4	-1.18	10.32	1.38e-12	1.55e-10
C1orf132	chromosome 1 open reading frame 132	-0.35	7.39	1.39e-12	1.56e-10
DTD1	D-tyrosyl-tRNA deacylase 1	-0.52	7.59	1.41e-12	1.57e-10
ZNF777	zinc finger protein 777	-0.37	8.05	1.42e-12	1.58e-10
PTPRK	protein tyrosine phosphatase, receptor type, K	0.34	7.23	1.52e-12	1.69e-10
MAP3K6	mitogen-activated protein kinase kinase kinase 6	-0.46	7.72	1.56e-12	1.72e-10
PDE7B	phosphodiesterase 7B	0.45	7.32	1.61e-12	1.77e-10
CDK18	cyclin-dependent kinase 18	0.27	7.19	1.63e-12	1.78e-10
TSPO	translocator protein (18kDa)	-1.35	8.55	1.66e-12	1.8e-10
SWAP70	SWAP switching B-cell complex 70kDa subunit	0.71	7.66	1.73e-12	1.86e-10
AES	amino-terminal enhancer of split	0.92	10.14	1.95e-12	2.09e-10
RPL14	ribosomal protein L14	-1.25	11.57	2.23e-12	2.38e-10
AP2M1	adaptor-related protein complex 2, mu 1 subunit	0.49	8.62	2.49e-12	2.63e-10
TNFSF12	tumor necrosis factor (ligand) superfamily, member 12	-0.45	8.08	2.52e-12	2.65e-10
EVA1C	eva-1 homolog C (C. elegans)	-0.52	7.36	2.59e-12	2.71e-10
MAZ	MYC-associated zinc finger protein (purine-binding transcription factor)	0.47	7.36	2.6e-12	2.71e-10
DAPK1	death-associated protein kinase 1	0.7	7.44	2.73e-12	2.84e-10
TDG	thymine-DNA glycosylase	0.98	7.94	2.95e-12	3.05e-10
ACACB	acetyl-CoA carboxylase beta	-0.85	7.73	2.99e-12	3.07e-10
MRPL2	mitochondrial ribosomal protein L2	0.61	7.83	3.02e-12	3.09e-10
TNFAIP8L1	tumor necrosis factor, alpha-induced protein 8-like 1	0.34	7.21	3.14e-12	3.2e-10
INF2	inverted formin, FH2 and WH2 domain containing	-0.82	10.12	3.31e-12	3.35e-10
MSTO1	misato 1, mitochondrial distribution and morphology regulator	-0.41	7.92	3.33e-12	3.36e-10
PPM1F	protein phosphatase, Mg2+/Mn2+ dependent, 1F	-0.63	8.82	3.6e-12	3.62e-10
LOC407835	mitogen-activated protein kinase kinase 2 pseudogene	0.62	8.88	3.75e-12	3.76e-10
ZDHHC14	zinc finger, DHHC-type containing 14	0.47	7.27	3.79e-12	3.76e-10
CAMK1D	calcium/calmodulin-dependent protein kinase ID	0.46	7.47	4e-12	3.95e-10
ZNF281	zinc finger protein 281	0.88	8.23	4.11e-12	4.04e-10
CCDC25	coiled-coil domain containing 25	0.55	7.7	4.24e-12	4.15e-10
VPS8	vacuolar protein sorting 8 homolog (S. cerevisiae)	0.46	8.87	4.37e-12	4.26e-10
VTI1B	vesicle transport through interaction with t-SNAREs 1B	-0.58	8.01	4.4e-12	4.27e-10
GNL3L	guanine nucleotide binding protein-like 3 (nucleolar)-like	0.5	7.45	4.47e-12	4.32e-10
TTYH3	tweety family member 3	0.39	7.44	4.48e-12	4.32e-10
CORO1B	coronin, actin binding protein, 1B	0.95	8.19	4.59e-12	4.4e-10
MGRN1	mahogunin ring finger 1, E3 ubiquitin protein ligase	0.66	8.36	4.79e-12	4.57e-10
PLAG1	pleiomorphic adenoma gene 1	0.73	8.33	4.87e-12	4.63e-10
RNASE6	ribonuclease, RNase A family, k6	0.42	7.29	5.03e-12	4.76e-10
CRTAP	cartilage associated protein	-0.2	7.21	5.34e-12	5.03e-10
ZNF827	zinc finger protein 827	0.93	7.92	5.35e-12	5.03e-10
PRRT1	proline-rich transmembrane protein 1	-0.29	7.23	5.49e-12	5.14e-10
SH3GL1	SH3-domain GRB2-like 1	-0.26	7.46	5.78e-12	5.39e-10
CD96	CD96 molecule	0.71	10.09	5.84e-12	5.42e-10
CDK6	cyclin-dependent kinase 6	1.09	9.32	6.06e-12	5.6e-10
ZNF580	zinc finger protein 580	0.81	8.46	6.14e-12	5.65e-10
NLGN2	neuroligin 2	-0.29	7.29	6.28e-12	5.76e-10
MTCP1	mature T-cell proliferation 1	-0.45	9.1	6.33e-12	5.78e-10
FCHSD1	FCH and double SH3 domains 1	-0.28	7.19	6.45e-12	5.87e-10
LRFN3	leucine rich repeat and fibronectin type III domain containing 3	-0.65	8.28	6.5e-12	5.87e-10
LOC645233	thymine-DNA glycosylase pseudogene	0.44	7.35	6.51e-12	5.87e-10
KIAA0319L	KIAA0319-like	0.51	8.3	6.56e-12	5.9e-10
ASNS	asparagine synthetase (glutamine-hydrolyzing)	-0.69	8.26	6.6e-12	5.91e-10
PPP3CC	protein phosphatase 3, catalytic subunit, gamma isozyme	-0.54	9.7	6.63e-12	5.91e-10
ZNF653	zinc finger protein 653	-0.32	7.62	6.73e-12	5.98e-10
FAM168A	family with sequence similarity 168, member A	0.32	8.59	6.84e-12	6.05e-10
ZBP1	Z-DNA binding protein 1	-0.85	7.77	7.21e-12	6.35e-10
BLVRA	biliverdin reductase A	-0.82	8.11	7.23e-12	6.35e-10
TERF1	telomeric repeat binding factor (NIMA-interacting) 1	0.47	7.69	7.32e-12	6.4e-10
HCFC1R1	host cell factor C1 regulator 1 (XPO1 dependent)	0.5	8.84	7.44e-12	6.45e-10
IMMP2L	IMP2 inner mitochondrial membrane peptidase-like (S. cerevisiae)	-0.35	7.46	7.63e-12	6.6e-10
FKBP1A	FK506 binding protein 1A, 12kDa	1.1	8.12	7.67e-12	6.61e-10
PLEKHB1	pleckstrin homology domain containing, family B (evectins) member 1	-0.57	8.46	8.06e-12	6.92e-10
EMD	emerin	-0.95	9.92	8.24e-12	7.04e-10
FLOT2	flotillin 2	-0.63	10.95	8.48e-12	7.2e-10
CYB561	cytochrome b561	-0.22	7.18	8.49e-12	7.2e-10
LMO4	LIM domain only 4	1.06	8.74	8.51e-12	7.2e-10
PIGQ	phosphatidylinositol glycan anchor biosynthesis, class Q	-0.43	7.9	8.65e-12	7.29e-10
SAV1	salvador homolog 1 (Drosophila)	-0.24	7.26	8.69e-12	7.29e-10
RIC3	RIC3 acetylcholine receptor chaperone	-0.3	7.19	8.97e-12	7.5e-10
STMN1	stathmin 1	0.59	8.15	9.01e-12	7.5e-10
DPYSL2	dihydropyrimidinase-like 2	0.94	9.27	9.11e-12	7.56e-10
RWDD2A	RWD domain containing 2A	-0.5	8.14	9.27e-12	7.65e-10
STX5	syntaxin 5	0.48	8	9.29e-12	7.65e-10
LAG3	lymphocyte-activation gene 3	-0.27	7.13	9.32e-12	7.65e-10
MID2	midline 2	-0.29	7.13	9.71e-12	7.94e-10
ZNF22	zinc finger protein 22	0.67	9.62	9.85e-12	8.01e-10
NEMF	nuclear export mediator factor	0.43	7.37	9.87e-12	8.01e-10
NPC2	Niemann-Pick disease, type C2	-0.78	10.36	9.9e-12	8.01e-10
C9orf16	chromosome 9 open reading frame 16	0.63	8.08	1.01e-11	8.13e-10
SVOPL	SVOP-like	0.5	7.3	1.03e-11	8.27e-10
TESC	tescalcin	0.86	7.54	1.09e-11	8.77e-10
TMEM45B	transmembrane protein 45B	-0.23	7.15	1.11e-11	8.88e-10
CIDEB	cell death-inducing DFFA-like effector b	-0.32	7.47	1.12e-11	8.91e-10
C19orf66	chromosome 19 open reading frame 66	-0.45	8.45	1.13e-11	8.95e-10
PEX16	peroxisomal biogenesis factor 16	-0.5	8.83	1.2e-11	9.38e-10
RCBTB2	regulator of chromosome condensation (RCC1) and BTB (POZ) domain containing protein 2	-0.83	7.9	1.22e-11	9.52e-10
CACHD1	cache domain containing 1	0.74	7.89	1.23e-11	9.55e-10
XXYLT1	xyloside xylosyltransferase 1	0.48	7.66	1.27e-11	9.85e-10
ACVR2A	activin A receptor, type IIA	-0.43	7.6	1.34e-11	1.04e-09
CYB561	cytochrome b561	-0.25	7.18	1.39e-11	1.07e-09
ST8SIA1	ST8 alpha-N-acetyl-neuraminide alpha-2,8-sialyltransferase 1	-0.25	7.15	1.43e-11	1.1e-09
KIF21A	kinesin family member 21A	-0.57	7.45	1.51e-11	1.16e-09
CALML4	calmodulin-like 4	-0.79	8.01	1.52e-11	1.16e-09
MEI1	meiosis inhibitor 1	-0.32	7.37	1.59e-11	1.21e-09
OCIAD2	OCIA domain containing 2	0.61	10.62	1.6e-11	1.21e-09
CAPN3	calpain 3, (p94)	-0.3	7.27	1.61e-11	1.22e-09
ANKMY1	ankyrin repeat and MYND domain containing 1	-0.86	8.27	1.63e-11	1.23e-09
DNASE1L1	deoxyribonuclease I-like 1	-0.6	8.06	1.7e-11	1.28e-09
SIRT1	sirtuin 1	-0.52	8.9	1.71e-11	1.28e-09
S100A6	S100 calcium binding protein A6	-0.96	9.7	1.76e-11	1.31e-09
FCGRT	Fc fragment of IgG, receptor, transporter, alpha	0.74	9.02	1.77e-11	1.32e-09
ACSS2	acyl-CoA synthetase short-chain family member 2	-0.51	8.83	1.83e-11	1.35e-09
PKM	pyruvate kinase, muscle	0.36	7.27	1.84e-11	1.36e-09
POLR1E	polymerase (RNA) I polypeptide E, 53kDa	-0.44	9.08	1.85e-11	1.36e-09
ACSM3	acyl-CoA synthetase medium-chain family member 3	-0.41	7.42	1.9e-11	1.39e-09
TRIM39	tripartite motif containing 39	-0.51	8.3	1.94e-11	1.42e-09
MCM4	minichromosome maintenance complex component 4	0.45	7.49	1.96e-11	1.43e-09
CENPC	centromere protein C	-0.28	7.41	1.98e-11	1.44e-09
FAM89A	family with sequence similarity 89, member A	-0.29	7.17	2.04e-11	1.47e-09
SF3A2	splicing factor 3a, subunit 2, 66kDa	0.55	10.29	2.08e-11	1.5e-09
CDK20	cyclin-dependent kinase 20	-0.38	7.63	2.11e-11	1.52e-09
CCNY	cyclin Y	0.98	8.17	2.14e-11	1.53e-09
RNF126	ring finger protein 126	-0.62	8.7	2.15e-11	1.54e-09
AP2M1	adaptor-related protein complex 2, mu 1 subunit	0.47	8.99	2.2e-11	1.57e-09
SNUPN	snurportin 1	1.18	8.94	2.27e-11	1.61e-09
IKZF4	IKAROS family zinc finger 4 (Eos)	0.33	7.26	2.31e-11	1.64e-09
BTBD3	BTB (POZ) domain containing 3	0.37	7.39	2.34e-11	1.64e-09
SDHA	succinate dehydrogenase complex, subunit A, flavoprotein (Fp)	-0.43	8.82	2.34e-11	1.64e-09
RNF114	ring finger protein 114	-0.44	10.78	2.35e-11	1.64e-09
MARK2	MAP/microtubule affinity-regulating kinase 2	0.67	7.82	2.38e-11	1.66e-09
ADAMTSL5	ADAMTS-like 5	-0.24	7.15	2.42e-11	1.68e-09
TUBD1	tubulin, delta 1	-0.58	8.07	2.42e-11	1.68e-09
RYK	receptor-like tyrosine kinase	-0.51	8.97	2.45e-11	1.7e-09
CALM1	calmodulin 1 (phosphorylase kinase, delta)	-0.36	11.78	2.57e-11	1.77e-09
ADSL	adenylosuccinate lyase	0.58	10.53	2.58e-11	1.77e-09
SNRPA	small nuclear ribonucleoprotein polypeptide A	0.38	8.69	2.62e-11	1.79e-09
C17orf49	chromosome 17 open reading frame 49	0.87	9.48	2.63e-11	1.79e-09
JAM3	junctional adhesion molecule 3	-0.55	7.92	2.78e-11	1.89e-09
SIGMAR1	sigma non-opioid intracellular receptor 1	0.58	8.44	2.87e-11	1.94e-09
PRPS2	phosphoribosyl pyrophosphate synthetase 2	-0.45	8.24	2.94e-11	1.99e-09
NME2	NME/NM23 nucleoside diphosphate kinase 2	0.67	8.22	3.02e-11	2.03e-09
MID2	midline 2	-0.29	7.16	3.05e-11	2.05e-09
EP300	E1A binding protein p300	0.67	7.63	3.06e-11	2.05e-09
CAMK2G	calcium/calmodulin-dependent protein kinase II gamma	-0.43	8.58	3.21e-11	2.13e-09
ADHFE1	alcohol dehydrogenase, iron containing, 1	-0.83	7.93	3.25e-11	2.15e-09
BCAS4	breast carcinoma amplified sequence 4	-0.9	8.16	3.27e-11	2.16e-09
VPS33B	vacuolar protein sorting 33 homolog B (yeast)	-0.38	8.27	3.33e-11	2.19e-09
KRBA1	KRAB-A domain containing 1	-0.38	8.06	3.35e-11	2.2e-09
ACSL5	acyl-CoA synthetase long-chain family member 5	-0.47	7.81	3.45e-11	2.26e-09
SGSM2	small G protein signaling modulator 2	-0.69	10.92	3.49e-11	2.28e-09
TSPO	translocator protein (18kDa)	-1.82	10.03	3.56e-11	2.32e-09
ZMAT3	zinc finger, matrin-type 3	0.62	9.86	3.6e-11	2.33e-09
KCNK12	potassium channel, subfamily K, member 12	-0.49	7.45	3.63e-11	2.35e-09
CDC45	cell division cycle 45	0.2	7.14	3.67e-11	2.37e-09
RPS14	ribosomal protein S14	-0.32	13.36	3.79e-11	2.43e-09
PPP1R14B	protein phosphatase 1, regulatory (inhibitor) subunit 14B	0.49	8.43	3.85e-11	2.47e-09
ARHGEF7	Rho guanine nucleotide exchange factor (GEF) 7	0.56	9.78	3.89e-11	2.49e-09
ATP1B1	ATPase, Na+/K+ transporting, beta 1 polypeptide	0.46	7.3	3.99e-11	2.55e-09
CERS6	ceramide synthase 6	0.72	9.18	4.15e-11	2.64e-09
SCYL1	SCY1-like 1 (S. cerevisiae)	-0.65	9.49	4.18e-11	2.65e-09
TAGLN2	transgelin 2	0.93	8.47	4.23e-11	2.67e-09
C14orf132	chromosome 14 open reading frame 132	-0.8	7.51	4.26e-11	2.69e-09
CUL1	cullin 1	-0.36	9.12	4.32e-11	2.72e-09
FBP1	fructose-1,6-bisphosphatase 1	-0.65	7.51	4.37e-11	2.73e-09
RTTN	rotatin	-0.52	8.1	4.37e-11	2.73e-09
DLEC1	deleted in lung and esophageal cancer 1	-0.2	7.12	4.64e-11	2.89e-09
SIPA1	signal-induced proliferation-associated 1	-0.59	9.46	4.64e-11	2.89e-09
EPDR1	ependymin related 1	0.58	7.37	4.68e-11	2.89e-09
ISCU	iron-sulfur cluster assembly enzyme	-0.53	8.62	4.68e-11	2.89e-09
ZNF511	zinc finger protein 511	-0.46	8.36	4.69e-11	2.89e-09
MTHFD1L	methylenetetrahydrofolate dehydrogenase (NADP+ dependent) 1-like	0.69	7.77	4.77e-11	2.93e-09
HELQ	helicase, POLQ-like	-0.47	8.1	4.9e-11	3e-09
UROS	uroporphyrinogen III synthase	-0.44	8.79	4.92e-11	3.01e-09
ISCU	iron-sulfur cluster assembly enzyme	-0.67	10.32	5.23e-11	3.19e-09
RNA28S5	RNA, 28S ribosomal 5	1.53	8.64	5.26e-11	3.2e-09
TOX	thymocyte selection-associated high mobility group box	0.7	7.5	5.3e-11	3.22e-09
RABL2B	RAB, member of RAS oncogene family-like 2B	-0.43	8.76	5.58e-11	3.36e-09
SOGA1	suppressor of glucose, autophagy associated 1	0.28	7.16	5.61e-11	3.37e-09
SHMT2	serine hydroxymethyltransferase 2 (mitochondrial)	0.38	9.21	5.71e-11	3.42e-09
ZNF581	zinc finger protein 581	0.34	9.38	5.88e-11	3.51e-09
MEGF9	multiple EGF-like-domains 9	-0.33	7.34	5.95e-11	3.55e-09
PURB	purine-rich element binding protein B	0.56	9.14	6.08e-11	3.61e-09
ZNF837	zinc finger protein 837	-0.25	7.39	6.1e-11	3.61e-09
TP53	tumor protein p53	0.43	7.64	6.2e-11	3.67e-09
P4HTM	prolyl 4-hydroxylase, transmembrane (endoplasmic reticulum)	-0.34	7.82	6.38e-11	3.76e-09
NDUFB9	NADH dehydrogenase (ubiquinone) 1 beta subcomplex, 9, 22kDa	-0.45	9.93	6.39e-11	3.76e-09
RBM11	RNA binding motif protein 11	-0.38	7.27	6.49e-11	3.81e-09
EIF5A2	eukaryotic translation initiation factor 5A2	-0.15	7.1	6.51e-11	3.81e-09
SLA	Src-like-adaptor	-0.63	9.23	6.6e-11	3.85e-09
TKT	transketolase	0.92	10.15	6.61e-11	3.85e-09
CDC42	cell division cycle 42	0.65	10.25	7.12e-11	4.14e-09
SP140	SP140 nuclear body protein	-0.61	8.07	7.22e-11	4.17e-09
ZNF621	zinc finger protein 621	-0.46	8.08	7.22e-11	4.17e-09
ARAF	v-raf murine sarcoma 3611 viral oncogene homolog	-0.46	9.11	7.35e-11	4.24e-09
GINS2	GINS complex subunit 2 (Psf2 homolog)	0.33	7.31	7.51e-11	4.32e-09
SMARCB1	SWI/SNF related, matrix associated, actin dependent regulator of chromatin, subfamily b, member 1	0.38	7.75	7.54e-11	4.32e-09
GGCT	gamma-glutamylcyclotransferase	0.58	8.51	7.58e-11	4.34e-09
CAPN3	calpain 3, (p94)	-0.41	7.5	7.68e-11	4.38e-09
SLC16A10	solute carrier family 16 (aromatic amino acid transporter), member 10	0.73	8.06	7.87e-11	4.48e-09
TUBE1	tubulin, epsilon 1	-0.3	7.46	8.03e-11	4.56e-09
NCALD	neurocalcin delta	0.65	7.84	8.07e-11	4.57e-09
SF3B4	splicing factor 3b, subunit 4, 49kDa	0.46	10.16	8.09e-11	4.57e-09
CAPS	calcyphosine	-0.57	7.96	8.43e-11	4.75e-09
FAM35A	family with sequence similarity 35, member A	-0.37	8.08	8.46e-11	4.75e-09
MSI2	musashi RNA-binding protein 2	0.27	7.49	8.54e-11	4.79e-09
VPS13A	vacuolar protein sorting 13 homolog A (S. cerevisiae)	0.57	7.71	8.94e-11	5e-09
NR2C2AP	nuclear receptor 2C2-associated protein	-0.35	7.95	9.36e-11	5.23e-09
LDB2	LIM domain binding 2	0.97	7.55	9.45e-11	5.26e-09
ASB1	ankyrin repeat and SOCS box containing 1	-0.58	8.39	9.53e-11	5.29e-09
C7orf50	chromosome 7 open reading frame 50	-0.85	8.98	9.55e-11	5.29e-09
H2AFY	H2A histone family, member Y	0.7	9.55	9.62e-11	5.3e-09
HIC2	hypermethylated in cancer 2	-0.41	8.07	9.99e-11	5.49e-09
ILVBL	ilvB (bacterial acetolactate synthase)-like	-0.38	8.34	1e-10	5.49e-09
HERC5	HECT and RLD domain containing E3 ubiquitin protein ligase 5	-1.14	8.19	1.02e-10	5.58e-09
AIM1	absent in melanoma 1	-0.41	7.66	1.04e-10	5.66e-09
DNAJB2	DnaJ (Hsp40) homolog, subfamily B, member 2	-0.76	9.22	1.04e-10	5.66e-09
FBXW4	F-box and WD repeat domain containing 4	-0.5	8.29	1.04e-10	5.66e-09
UBA7	ubiquitin-like modifier activating enzyme 7	-0.85	9.56	1.05e-10	5.67e-09
TMUB2	transmembrane and ubiquitin-like domain containing 2	-0.58	8.31	1.06e-10	5.73e-09
ABHD14A	abhydrolase domain containing 14A	-0.4	8.15	1.07e-10	5.75e-09
DLG3	discs, large homolog 3 (Drosophila)	-0.12	7.05	1.15e-10	6.15e-09
HEG1	heart development protein with EGF-like domains 1	0.61	8.11	1.15e-10	6.15e-09
SLX4	SLX4 structure-specific endonuclease subunit	-0.46	7.68	1.16e-10	6.19e-09
QRICH1	glutamine-rich 1	-0.49	9.82	1.19e-10	6.33e-09
NEDD4	neural precursor cell expressed, developmentally down-regulated 4, E3 ubiquitin protein ligase	0.2	7.17	1.26e-10	6.66e-09
ASB13	ankyrin repeat and SOCS box containing 13	-0.25	7.26	1.28e-10	6.74e-09
SRM	spermidine synthase	0.42	8.2	1.28e-10	6.76e-09
POLD2	polymerase (DNA directed), delta 2, accessory subunit	0.36	8.34	1.3e-10	6.85e-09
MAN2B2	mannosidase, alpha, class 2B, member 2	-0.67	9.95	1.34e-10	7.02e-09
AP1B1	adaptor-related protein complex 1, beta 1 subunit	-0.34	7.89	1.35e-10	7.06e-09
CDCA7L	cell division cycle associated 7-like	0.54	7.82	1.36e-10	7.08e-09
CTPS1	CTP synthase 1	0.47	7.75	1.36e-10	7.06e-09
FARS2	phenylalanyl-tRNA synthetase 2, mitochondrial	1	9.25	1.36e-10	7.06e-09
POU6F1	POU class 6 homeobox 1	-0.44	7.35	1.38e-10	7.17e-09
ABCA3	ATP-binding cassette, sub-family A (ABC1), member 3	-0.2	7.09	1.41e-10	7.27e-09
RARS	arginyl-tRNA synthetase	-0.48	9.39	1.41e-10	7.27e-09
SSBP3	single stranded DNA binding protein 3	0.42	7.75	1.42e-10	7.31e-09
BCAS4	breast carcinoma amplified sequence 4	-0.8	8.05	1.47e-10	7.54e-09
TCEA3	transcription elongation factor A (SII), 3	-0.7	9.53	1.48e-10	7.6e-09
DBNDD1	dysbindin (dystrobrevin binding protein 1) domain containing 1	-1.41	7.95	1.5e-10	7.65e-09
TNFRSF14	tumor necrosis factor receptor superfamily, member 14	-0.58	11.57	1.55e-10	7.89e-09
BZW2	basic leucine zipper and W2 domains 2	0.67	9.75	1.66e-10	8.42e-09
CYLD	cylindromatosis (turban tumor syndrome)	0.95	8.77	1.77e-10	8.93e-09
ASB9	ankyrin repeat and SOCS box containing 9	0.37	7.37	1.78e-10	8.94e-09
YY1	YY1 transcription factor	0.67	9.45	1.8e-10	9.01e-09
PKM	pyruvate kinase, muscle	0.8	9	1.9e-10	9.49e-09
RANBP10	RAN binding protein 10	0.38	8.36	1.9e-10	9.49e-09
DCUN1D4	DCN1, defective in cullin neddylation 1, domain containing 4	-0.6	8.58	1.92e-10	9.56e-09
KCTD20	potassium channel tetramerization domain containing 20	0.7	8.67	1.94e-10	9.66e-09
ARID3A	AT rich interactive domain 3A (BRIGHT-like)	0.58	7.94	1.96e-10	9.72e-09
BRD3	bromodomain containing 3	0.7	8.66	1.97e-10	9.76e-09
HMGB1P1	high mobility group box 1 pseudogene 1	0.68	8.2	2.04e-10	1.01e-08
RABGAP1L	RAB GTPase activating protein 1-like	-0.34	8.08	2.05e-10	1.01e-08
CAMK1	calcium/calmodulin-dependent protein kinase I	0.19	7.16	2.07e-10	1.02e-08
TOX2	TOX high mobility group box family member 2	1.28	8.93	2.07e-10	1.02e-08
TBC1D17	TBC1 domain family, member 17	0.48	7.69	2.13e-10	1.04e-08
ECI1	enoyl-CoA delta isomerase 1	-0.23	7.44	2.14e-10	1.04e-08
COL4A5	collagen, type IV, alpha 5	0.29	7.14	2.21e-10	1.08e-08
PLEKHA5	pleckstrin homology domain containing, family A member 5	0.29	7.16	2.22e-10	1.08e-08
CTSD	cathepsin D	0.53	8.12	2.29e-10	1.11e-08
NR2C1	nuclear receptor subfamily 2, group C, member 1	-0.7	8.36	2.3e-10	1.11e-08
QRICH1	glutamine-rich 1	-0.3	7.65	2.3e-10	1.11e-08
KDELC2	KDEL (Lys-Asp-Glu-Leu) containing 2	-0.39	7.82	2.36e-10	1.14e-08
ASCC2	activating signal cointegrator 1 complex subunit 2	-0.6	9.41	2.38e-10	1.14e-08
ALKBH5	alkB, alkylation repair homolog 5 (E. coli)	-0.62	11.14	2.42e-10	1.16e-08
PTGIR	prostaglandin I2 (prostacyclin) receptor (IP)	0.56	7.34	2.49e-10	1.19e-08
SGK3	serum/glucocorticoid regulated kinase family, member 3	-0.26	7.42	2.56e-10	1.22e-08
COA1	cytochrome c oxidase assembly factor 1 homolog (S. cerevisiae)	0.65	9.35	2.61e-10	1.24e-08
ARRB1	arrestin, beta 1	0.18	7.43	2.64e-10	1.26e-08
CCDC85C	coiled-coil domain containing 85C	-0.33	7.6	2.65e-10	1.26e-08
FAM45A	family with sequence similarity 45, member A	-0.49	8.51	2.65e-10	1.26e-08
HARS	histidyl-tRNA synthetase	-0.4	8.98	2.68e-10	1.27e-08
RARA	retinoic acid receptor, alpha	0.97	9.34	2.71e-10	1.28e-08
ATP1B1	ATPase, Na+/K+ transporting, beta 1 polypeptide	0.37	7.37	2.73e-10	1.29e-08
CTSB	cathepsin B	0.66	8.49	2.77e-10	1.3e-08
GTF2IRD2P1	GTF2I repeat domain containing 2 pseudogene 1	-0.37	7.59	2.78e-10	1.3e-08
2020-09-11	septin 11	0.74	7.91	2.79e-10	1.3e-08
WAS	Wiskott-Aldrich syndrome	0.45	11.62	2.79e-10	1.3e-08
MRPL4	mitochondrial ribosomal protein L4	0.2	7.55	2.8e-10	1.3e-08
SLC8B1	solute carrier family 8 (sodium/lithium/calcium exchanger), member B1	-0.48	9.71	2.8e-10	1.3e-08
PACS1	phosphofurin acidic cluster sorting protein 1	0.8	8.93	2.82e-10	1.3e-08
ORMDL1	ORM1-like 1 (S. cerevisiae)	-0.66	10.57	2.83e-10	1.31e-08
REM2	RAS (RAD and GEM)-like GTP binding 2	-0.42	7.66	2.84e-10	1.31e-08
RPL32P18	ribosomal protein L32 pseudogene 18	-0.42	12.55	2.89e-10	1.33e-08
CBX8	chromobox homolog 8	0.16	7.1	2.93e-10	1.35e-08
PIP4K2A	phosphatidylinositol-5-phosphate 4-kinase, type II, alpha	0.32	12.02	2.98e-10	1.36e-08
RECK	reversion-inducing-cysteine-rich protein with kazal motifs	-0.46	8.27	2.98e-10	1.36e-08
ARRB1	arrestin, beta 1	0.29	7.46	3.08e-10	1.41e-08
CAST	calpastatin	-0.59	8.04	3.08e-10	1.41e-08
SCYL1	SCY1-like 1 (S. cerevisiae)	-0.54	8.2	3.11e-10	1.42e-08
SCRN1	secernin 1	0.38	7.32	3.14e-10	1.42e-08
UBXN1	UBX domain protein 1	-0.44	10.98	3.17e-10	1.44e-08
MIR4697HG	MIR4697 host gene (non-protein coding)	0.24	7.25	3.18e-10	1.44e-08
ITPR3	inositol 1,4,5-trisphosphate receptor, type 3	-0.6	10.35	3.24e-10	1.46e-08
P2RY11	purinergic receptor P2Y, G-protein coupled, 11	-0.64	8.05	3.25e-10	1.46e-08
CD93	CD93 molecule	0.74	7.41	3.28e-10	1.47e-08
RBMS1	RNA binding motif, single stranded interacting protein 1	0.81	8.07	3.31e-10	1.48e-08
HPCAL4	hippocalcin like 4	-0.93	7.88	3.39e-10	1.51e-08
TRPC1	transient receptor potential cation channel, subfamily C, member 1	-0.43	7.23	3.39e-10	1.51e-08
ABCF2	ATP-binding cassette, sub-family F (GCN20), member 2	-0.21	7.31	3.43e-10	1.52e-08
PDXK	pyridoxal (pyridoxine, vitamin B6) kinase	-0.67	8.57	3.46e-10	1.53e-08
KRIT1	KRIT1, ankyrin repeat containing	-0.32	7.75	3.5e-10	1.55e-08
H3F3A	H3 histone, family 3A	0.52	12.86	3.51e-10	1.55e-08
EPHA4	EPH receptor A4	0.87	7.99	3.55e-10	1.56e-08
TENM1	teneurin transmembrane protein 1	1.15	8.2	3.55e-10	1.56e-08
ERCC1	excision repair cross-complementation group 1	0.34	8.1	3.63e-10	1.59e-08
GFPT1	glutamine--fructose-6-phosphate transaminase 1	-0.38	7.73	3.73e-10	1.63e-08
TMEM50B	transmembrane protein 50B	-0.67	9.17	3.74e-10	1.64e-08
SRPK2	SRSF protein kinase 2	0.37	7.34	3.83e-10	1.67e-08
ANXA6	annexin A6	0.37	8.06	3.84e-10	1.67e-08
SLC9A1	solute carrier family 9, subfamily A (NHE1, cation proton antiporter 1), member 1	-0.23	7.38	3.87e-10	1.68e-08
KPNB1	karyopherin (importin) beta 1	-0.49	10.51	4.09e-10	1.77e-08
GPR183	G protein-coupled receptor 183	-0.62	7.64	4.18e-10	1.81e-08
ATP8B2	ATPase, aminophospholipid transporter, class I, type 8B, member 2	-0.61	9.8	4.24e-10	1.83e-08
CNEP1R1	CTD nuclear envelope phosphatase 1 regulatory subunit 1	-0.33	8.31	4.31e-10	1.86e-08
HPGD	hydroxyprostaglandin dehydrogenase 15-(NAD)	1.12	7.75	4.33e-10	1.86e-08
TRIP11	thyroid hormone receptor interactor 11	-0.44	8.05	4.35e-10	1.87e-08
SARDH	sarcosine dehydrogenase	0.31	7.23	4.43e-10	1.9e-08
SPG20	spastic paraplegia 20 (Troyer syndrome)	-0.27	7.25	4.53e-10	1.93e-08
RXRB	retinoid X receptor, beta	-0.51	8.9	4.56e-10	1.94e-08
ZYX	zyxin	-0.61	9.3	4.56e-10	1.94e-08
IGFBP2	insulin-like growth factor binding protein 2, 36kDa	0.29	7.15	4.67e-10	1.99e-08
GNL1	guanine nucleotide binding protein-like 1	-0.32	7.98	4.76e-10	2.02e-08
ZSWIM5	zinc finger, SWIM-type containing 5	-0.21	7.12	4.79e-10	2.03e-08
ABR	active BCR-related	-0.46	8.85	4.8e-10	2.03e-08
TNK2	tyrosine kinase, non-receptor, 2	-0.68	10.1	4.81e-10	2.03e-08
LIMS2	LIM and senescent cell antigen-like domains 2	0.7	7.62	4.83e-10	2.03e-08
ZNF680	zinc finger protein 680	-0.36	7.8	4.93e-10	2.07e-08
DDHD2	DDHD domain containing 2	-0.25	8.26	4.97e-10	2.09e-08
GSDMD	gasdermin D	-0.65	9	4.99e-10	2.09e-08
GALNS	galactosamine (N-acetyl)-6-sulfate sulfatase	-0.31	7.59	5e-10	2.09e-08
GLRX5	glutaredoxin 5	0.46	10.98	5.03e-10	2.1e-08
HRAS	Harvey rat sarcoma viral oncogene homolog	-0.22	7.57	5.08e-10	2.11e-08
LSR	lipolysis stimulated lipoprotein receptor	-0.26	7.17	5.09e-10	2.12e-08
CRB3	crumbs family member 3	-0.24	7.19	5.42e-10	2.24e-08
LRRC14	leucine rich repeat containing 14	-0.55	8.41	5.45e-10	2.25e-08
VPS51	vacuolar protein sorting 51 homolog (S. cerevisiae)	-0.45	10.17	5.51e-10	2.27e-08
CUX2	cut-like homeobox 2	0.2	7.14	5.98e-10	2.46e-08
BANF1	barrier to autointegration factor 1	0.8	10.09	5.99e-10	2.46e-08
GSTM2	glutathione S-transferase mu 2 (muscle)	0.63	7.95	6e-10	2.46e-08
USP4	ubiquitin specific peptidase 4 (proto-oncogene)	0.29	8.26	6.19e-10	2.53e-08
SACS	sacsin molecular chaperone	-0.52	7.93	6.21e-10	2.53e-08
MT1H	metallothionein 1H	-0.14	7.07	6.26e-10	2.54e-08
PKIA	protein kinase (cAMP-dependent, catalytic) inhibitor alpha	0.73	9.63	6.26e-10	2.54e-08
PDIA5	protein disulfide isomerase family A, member 5	0.29	7.4	6.27e-10	2.54e-08
C17orf85	chromosome 17 open reading frame 85	0.25	7.84	6.28e-10	2.54e-08
PPP1R13B	protein phosphatase 1, regulatory subunit 13B	-0.37	7.68	6.36e-10	2.57e-08
ING1	inhibitor of growth family, member 1	-0.34	7.8	6.45e-10	2.6e-08
EEPD1	endonuclease/exonuclease/phosphatase family domain containing 1	0.21	7.19	6.51e-10	2.61e-08
SLC35F2	solute carrier family 35, member F2	-0.36	7.28	6.7e-10	2.68e-08
NICN1	nicolin 1	0.53	8.76	6.76e-10	2.7e-08
EVA1A	eva-1 homolog A (C. elegans)	0.18	7.07	6.77e-10	2.7e-08
SEPHS1	selenophosphate synthetase 1	0.37	9.04	6.8e-10	2.71e-08
PIP4K2C	phosphatidylinositol-5-phosphate 4-kinase, type II, gamma	-0.29	7.62	6.81e-10	2.71e-08
DCTN1	dynactin 1	0.36	7.68	6.86e-10	2.72e-08
MCOLN2	mucolipin 2	-0.65	7.34	6.88e-10	2.73e-08
SGSM1	small G protein signaling modulator 1	-0.22	7.11	6.96e-10	2.76e-08
SAMD3	sterile alpha motif domain containing 3	1.2	9.43	7.1e-10	2.8e-08
GTF2I	general transcription factor IIi	0.15	7.19	7.11e-10	2.8e-08
PTCD1	pentatricopeptide repeat domain 1	-0.52	8.28	7.2e-10	2.83e-08
PAICS	phosphoribosylaminoimidazole carboxylase, phosphoribosylaminoimidazole succinocarboxamide synthetase	0.64	9.72	7.31e-10	2.87e-08
ATP6V1D	ATPase, H+ transporting, lysosomal 34kDa, V1 subunit D	0.66	8.61	7.35e-10	2.88e-08
C5	complement component 5	-0.27	7.36	7.6e-10	2.98e-08
EVA1A	eva-1 homolog A (C. elegans)	0.17	7.08	7.64e-10	2.99e-08
UBQLN2	ubiquilin 2	-0.71	10.11	7.69e-10	3e-08
TRAF7	TNF receptor-associated factor 7, E3 ubiquitin protein ligase	0.24	7.27	7.82e-10	3.05e-08
BTLA	B and T lymphocyte associated	-0.34	7.62	7.91e-10	3.07e-08
SNORA33	small nucleolar RNA, H/ACA box 33	-0.62	8.1	7.91e-10	3.07e-08
PRDX6	peroxiredoxin 6	-0.65	9.57	7.99e-10	3.09e-08
APBB3	amyloid beta (A4) precursor protein-binding, family B, member 3	-0.55	9.93	8e-10	3.09e-08
DCUN1D4	DCN1, defective in cullin neddylation 1, domain containing 4	-0.35	7.59	8.05e-10	3.11e-08
TSPAN33	tetraspanin 33	-0.27	7.31	8.12e-10	3.13e-08
PCNX	pecanex homolog (Drosophila)	-0.61	8.24	8.15e-10	3.14e-08
INO80E	INO80 complex subunit E	0.56	9.22	8.33e-10	3.2e-08
FAM65A	family with sequence similarity 65, member A	-0.42	7.68	8.34e-10	3.2e-08
RBM11	RNA binding motif protein 11	-0.4	7.36	8.44e-10	3.23e-08
UBE4B	ubiquitination factor E4B	-0.33	8.46	8.45e-10	3.23e-08
SYT7	synaptotagmin VII	-0.36	7.29	8.47e-10	3.23e-08
ALDOC	aldolase C, fructose-bisphosphate	-0.41	8.93	8.49e-10	3.23e-08
SCNN1D	sodium channel, non-voltage-gated 1, delta subunit	-0.44	8.06	8.67e-10	3.29e-08
ZMYM6	zinc finger, MYM-type 6	-0.92	8.72	8.86e-10	3.36e-08
SCLY	selenocysteine lyase	0.18	7.37	8.88e-10	3.36e-08
MED29	mediator complex subunit 29	-0.39	8.28	8.89e-10	3.36e-08
SLAMF6	SLAM family member 6	-0.82	10	9.02e-10	3.4e-08
BRAT1	BRCA1-associated ATM activator 1	-0.64	8.74	9.22e-10	3.47e-08
VPS13A	vacuolar protein sorting 13 homolog A (S. cerevisiae)	0.47	7.62	9.41e-10	3.54e-08
CLDN15	claudin 15	-0.59	9.04	9.43e-10	3.54e-08
EXT2	exostosin glycosyltransferase 2	-0.25	7.59	9.48e-10	3.55e-08
DLG4	discs, large homolog 4 (Drosophila)	0.46	7.72	9.52e-10	3.56e-08
URI1	URI1, prefoldin-like chaperone	-0.46	10.62	9.58e-10	3.58e-08
PFDN5	prefoldin subunit 5	-0.36	12.95	9.59e-10	3.58e-08
ZNF711	zinc finger protein 711	0.21	7.21	9.72e-10	3.62e-08
TMEM106C	transmembrane protein 106C	-0.38	8.23	9.9e-10	3.68e-08
GSAP	gamma-secretase activating protein	-0.54	7.84	1e-09	3.73e-08
SAFB	scaffold attachment factor B	-0.54	9.11	1.02e-09	3.79e-08
GABBR1	gamma-aminobutyric acid (GABA) B receptor, 1	-0.59	7.64	1.03e-09	3.8e-08
SLC25A26	solute carrier family 25 (S-adenosylmethionine carrier), member 26	-0.2	7.28	1.03e-09	3.8e-08
PMM1	phosphomannomutase 1	-0.59	8.75	1.04e-09	3.83e-08
GSTM3	glutathione S-transferase mu 3 (brain)	-0.86	7.84	1.05e-09	3.88e-08
ENO1	enolase 1, (alpha)	0.47	11.62	1.07e-09	3.94e-08
UAP1	UDP-N-acteylglucosamine pyrophosphorylase 1	-0.35	7.79	1.07e-09	3.93e-08
CYTH4	cytohesin 4	-0.68	9.53	1.08e-09	3.96e-08
UPF2	UPF2 regulator of nonsense transcripts homolog (yeast)	0.94	8.34	1.08e-09	3.95e-08
PRMT5	protein arginine methyltransferase 5	0.32	8.09	1.09e-09	3.98e-08
SNORD99	small nucleolar RNA, C/D box 99	-0.42	7.56	1.09e-09	3.98e-08
VPS16	vacuolar protein sorting 16 homolog (S. cerevisiae)	-0.51	8.8	1.11e-09	4.05e-08
ATP6AP1	ATPase, H+ transporting, lysosomal accessory protein 1	-0.43	9.93	1.12e-09	4.05e-08
PWP1	PWP1 homolog (S. cerevisiae)	0.3	9.23	1.12e-09	4.05e-08
TP53INP1	tumor protein p53 inducible nuclear protein 1	0.91	8.71	1.12e-09	4.07e-08
C8orf58	chromosome 8 open reading frame 58	-0.14	7.23	1.13e-09	4.09e-08
IKBKB	inhibitor of kappa light polypeptide gene enhancer in B-cells, kinase beta	-0.41	8.84	1.13e-09	4.09e-08
C20orf27	chromosome 20 open reading frame 27	-0.34	7.93	1.14e-09	4.1e-08
RAI1	retinoic acid induced 1	0.42	7.92	1.14e-09	4.09e-08
C11orf74	chromosome 11 open reading frame 74	0.5	7.57	1.15e-09	4.11e-08
ZNF662	zinc finger protein 662	-0.16	7.08	1.15e-09	4.13e-08
ACSL6	acyl-CoA synthetase long-chain family member 6	-0.21	7.28	1.16e-09	4.14e-08
PRRC2A	proline-rich coiled-coil 2A	0.39	7.85	1.18e-09	4.2e-08
PURA	purine-rich element binding protein A	-0.55	8.22	1.18e-09	4.2e-08
BTBD11	BTB (POZ) domain containing 11	0.55	9.13	1.19e-09	4.24e-08
NPEPL1	aminopeptidase-like 1	-0.77	9.23	1.21e-09	4.3e-08
NT5C3B	5'-nucleotidase, cytosolic IIIB	-0.39	7.55	1.21e-09	4.31e-08
KLHDC8B	kelch domain containing 8B	-0.12	7.22	1.22e-09	4.31e-08
TOX2	TOX high mobility group box family member 2	0.75	7.66	1.22e-09	4.32e-08
C14orf169	chromosome 14 open reading frame 169	-0.5	8.52	1.24e-09	4.38e-08
PTK2B	protein tyrosine kinase 2 beta	0.21	7.49	1.25e-09	4.41e-08
SSBP4	single stranded DNA binding protein 4	0.33	7.32	1.25e-09	4.39e-08
ECI2	enoyl-CoA delta isomerase 2	-0.72	9.19	1.26e-09	4.43e-08
NEIL2	nei endonuclease VIII-like 2 (E. coli)	-0.36	7.71	1.27e-09	4.46e-08
SNORA61	small nucleolar RNA, H/ACA box 61	-0.49	8.2	1.27e-09	4.46e-08
COL8A2	collagen, type VIII, alpha 2	0.24	7.36	1.28e-09	4.5e-08
SLC35D2	solute carrier family 35 (UDP-GlcNAc/UDP-glucose transporter), member D2	-0.23	7.44	1.29e-09	4.5e-08
CAPRIN1	cell cycle associated protein 1	0.42	8.21	1.3e-09	4.55e-08
PAM	peptidylglycine alpha-amidating monooxygenase	-0.61	7.72	1.32e-09	4.6e-08
SLC27A3	solute carrier family 27 (fatty acid transporter), member 3	-0.46	7.61	1.33e-09	4.63e-08
PLP2	proteolipid protein 2 (colonic epithelium-enriched)	-0.37	7.51	1.38e-09	4.78e-08
TMEM179B	transmembrane protein 179B	0.3	8.71	1.38e-09	4.8e-08
XYLT2	xylosyltransferase II	-0.47	8.73	1.39e-09	4.81e-08
HMGB1P1	high mobility group box 1 pseudogene 1	0.38	8.3	1.4e-09	4.83e-08
WWP1	WW domain containing E3 ubiquitin protein ligase 1	-0.56	10.23	1.4e-09	4.84e-08
ZNF275	zinc finger protein 275	0.63	8.75	1.42e-09	4.9e-08
ANXA7	annexin A7	-0.39	9.7	1.48e-09	5.08e-08
COTL1	coactosin-like F-actin binding protein 1	0.52	8.07	1.52e-09	5.23e-08
CAPNS1	calpain, small subunit 1	0.41	9.48	1.53e-09	5.24e-08
DAAM1	dishevelled associated activator of morphogenesis 1	0.56	8.13	1.58e-09	5.41e-08
ITM2A	integral membrane protein 2A	1.22	8.74	1.62e-09	5.51e-08
TEPP	testis, prostate and placenta expressed	-0.21	7.12	1.62e-09	5.51e-08
TEF	thyrotrophic embryonic factor	-0.25	7.28	1.65e-09	5.62e-08
CCDC104	coiled-coil domain containing 104	-0.19	7.22	1.66e-09	5.62e-08
RNF115	ring finger protein 115	0.56	7.99	1.66e-09	5.64e-08
TUBG2	tubulin, gamma 2	-0.39	7.61	1.67e-09	5.66e-08
INTS2	integrator complex subunit 2	-0.44	7.97	1.68e-09	5.68e-08
RPP40	ribonuclease P/MRP 40kDa subunit	0.56	9.03	1.68e-09	5.68e-08
NDUFAB1	NADH dehydrogenase (ubiquinone) 1, alpha/beta subcomplex, 1, 8kDa	0.39	10.5	1.69e-09	5.69e-08
GPA33	glycoprotein A33 (transmembrane)	0.81	8.64	1.72e-09	5.8e-08
CASC15	cancer susceptibility candidate 15 (non-protein coding)	0.77	7.42	1.75e-09	5.89e-08
CCDC28B	coiled-coil domain containing 28B	0.37	7.55	1.76e-09	5.92e-08
PAQR4	progestin and adipoQ receptor family member IV	0.12	7.1	1.76e-09	5.89e-08
RNF216	ring finger protein 216	-0.55	9.39	1.77e-09	5.93e-08
MYH3	myosin, heavy chain 3, skeletal muscle, embryonic	-0.37	7.61	1.84e-09	6.16e-08
PGLS	6-phosphogluconolactonase	0.5	9.17	1.85e-09	6.16e-08
MYO5A	myosin VA (heavy chain 12, myoxin)	-0.2	7.25	1.9e-09	6.33e-08
ALDH3A2	aldehyde dehydrogenase 3 family, member A2	-0.57	8.35	1.93e-09	6.41e-08
GGA2	golgi-associated, gamma adaptin ear containing, ARF binding protein 2	-0.33	8.58	2.02e-09	6.7e-08
F5	coagulation factor V (proaccelerin, labile factor)	-0.27	7.16	2.04e-09	6.75e-08
MSRA	methionine sulfoxide reductase A	0.51	8.14	2.04e-09	6.75e-08
FAM127A	family with sequence similarity 127, member A	-0.34	7.72	2.05e-09	6.77e-08
LIMA1	LIM domain and actin binding 1	-0.29	7.45	2.05e-09	6.77e-08
EEF1A1	eukaryotic translation elongation factor 1 alpha 1	0.48	9.85	2.06e-09	6.77e-08
ACTN4	actinin, alpha 4	0.4	7.62	2.07e-09	6.82e-08
SPIN3	spindlin family, member 3	-0.21	7.28	2.1e-09	6.9e-08
ZNF462	zinc finger protein 462	0.7	7.34	2.1e-09	6.9e-08
APPL2	adaptor protein, phosphotyrosine interaction, PH domain and leucine zipper containing 2	0.31	9.15	2.12e-09	6.94e-08
FAM134B	family with sequence similarity 134, member B	0.59	10.41	2.12e-09	6.94e-08
NSMCE4A	non-SMC element 4 homolog A (S. cerevisiae)	-0.3	10.26	2.13e-09	6.97e-08
DGAT1	diacylglycerol O-acyltransferase 1	0.31	7.92	2.14e-09	6.97e-08
MCM2	minichromosome maintenance complex component 2	0.36	7.46	2.14e-09	6.97e-08
LRSAM1	leucine rich repeat and sterile alpha motif containing 1	-0.33	8	2.17e-09	7.06e-08
AAK1	AP2 associated kinase 1	0.72	8.19	2.19e-09	7.13e-08
REEP6	receptor accessory protein 6	-0.21	7.2	2.23e-09	7.23e-08
PEF1	penta-EF-hand domain containing 1	0.34	8.06	2.24e-09	7.24e-08
ZNF562	zinc finger protein 562	0.44	7.71	2.24e-09	7.24e-08
NRP2	neuropilin 2	0.12	7.02	2.25e-09	7.25e-08
TRMT11	tRNA methyltransferase 11 homolog (S. cerevisiae)	-0.41	8.55	2.25e-09	7.24e-08
INADL	InaD-like (Drosophila)	-0.86	7.98	2.29e-09	7.35e-08
AMY2B	amylase, alpha 2B (pancreatic)	-0.51	8.51	2.3e-09	7.38e-08
PPP2R4	protein phosphatase 2A activator, regulatory subunit 4	0.27	8.58	2.31e-09	7.4e-08
CDC14B	cell division cycle 14B	-0.48	7.3	2.32e-09	7.4e-08
COMMD4	COMM domain containing 4	0.36	8.48	2.32e-09	7.4e-08
ULK2	unc-51 like autophagy activating kinase 2	0.37	7.98	2.32e-09	7.4e-08
AIF1L	allograft inflammatory factor 1-like	0.5	7.53	2.33e-09	7.41e-08
CALR	calreticulin	0.55	9.23	2.33e-09	7.42e-08
PRDM4	PR domain containing 4	-0.46	8.79	2.35e-09	7.45e-08
DACT1	dishevelled-binding antagonist of beta-catenin 1	1.1	8.42	2.42e-09	7.67e-08
ACSS2	acyl-CoA synthetase short-chain family member 2	-0.51	9.05	2.43e-09	7.68e-08
TNFRSF10B	tumor necrosis factor receptor superfamily, member 10b	-0.64	8.74	2.44e-09	7.71e-08
MALT1	mucosa associated lymphoid tissue lymphoma translocation gene 1	-0.22	7.31	2.47e-09	7.77e-08
PRPS2	phosphoribosyl pyrophosphate synthetase 2	-0.37	8.04	2.48e-09	7.8e-08
CNOT7	CCR4-NOT transcription complex, subunit 7	0.66	8.47	2.5e-09	7.87e-08
C9orf142	chromosome 9 open reading frame 142	0.52	10.21	2.51e-09	7.88e-08
DRAP1	DR1-associated protein 1 (negative cofactor 2 alpha)	0.57	10.07	2.52e-09	7.91e-08
VAMP7	vesicle-associated membrane protein 7	0.43	9.21	2.54e-09	7.94e-08
FASTK	Fas-activated serine/threonine kinase	-0.38	9.69	2.57e-09	8.04e-08
SLC25A4	solute carrier family 25 (mitochondrial carrier; adenine nucleotide translocator), member 4	-0.81	7.5	2.59e-09	8.09e-08
ARMCX4	armadillo repeat containing, X-linked 4	-0.21	7.36	2.6e-09	8.1e-08
KRT18P55	keratin 18 pseudogene 55	-0.21	7.26	2.65e-09	8.24e-08
PURA	purine-rich element binding protein A	-0.28	7.35	2.68e-09	8.31e-08
SEPN1	selenoprotein N, 1	0.54	8.94	2.68e-09	8.31e-08
LDOC1	leucine zipper, down-regulated in cancer 1	-0.5	7.35	2.7e-09	8.36e-08
GTF3C2	general transcription factor IIIC, polypeptide 2, beta 110kDa	-0.27	7.93	2.72e-09	8.38e-08
B4GALT7	xylosylprotein beta 1,4-galactosyltransferase, polypeptide 7	-0.29	8.12	2.84e-09	8.75e-08
MATK	megakaryocyte-associated tyrosine kinase	0.53	8.06	2.84e-09	8.74e-08
TMEM259	transmembrane protein 259	0.41	7.5	2.92e-09	8.96e-08
HSPA4	heat shock 70kDa protein 4	-0.3	7.89	2.96e-09	9.09e-08
MAN2A2	mannosidase, alpha, class 2A, member 2	-0.43	7.93	3e-09	9.2e-08
KLHL36	kelch-like family member 36	-0.68	9.01	3.02e-09	9.24e-08
MANBA	mannosidase, beta A, lysosomal	-0.44	7.93	3.03e-09	9.25e-08
EZH2	enhancer of zeste homolog 2 (Drosophila)	0.21	7.47	3.05e-09	9.31e-08
CEP192	centrosomal protein 192kDa	-0.39	8.63	3.1e-09	9.43e-08
GIPC1	GIPC PDZ domain containing family, member 1	0.76	9.19	3.16e-09	9.61e-08
RANGAP1	Ran GTPase activating protein 1	-0.48	9.29	3.17e-09	9.65e-08
C12orf65	chromosome 12 open reading frame 65	-0.4	8.11	3.18e-09	9.66e-08
REXO4	REX4, RNA exonuclease 4 homolog (S. cerevisiae)	-0.36	8.24	3.2e-09	9.7e-08
TUFT1	tuftelin 1	-0.26	7.32	3.3e-09	9.94e-08
EOGT	EGF domain-specific O-linked N-acetylglucosamine (GlcNAc) transferase	-0.14	7.14	3.35e-09	1.01e-07
HMCES	5-hydroxymethylcytosine (hmC) binding, ES cell-specific	-0.39	8.7	3.35e-09	1.01e-07
GNG5	guanine nucleotide binding protein (G protein), gamma 5	0.29	7.99	3.36e-09	1.01e-07
SYTL2	synaptotagmin-like 2	1.19	8.64	3.36e-09	1.01e-07
GLTSCR2	glioma tumor suppressor candidate region gene 2	-0.44	13.19	3.38e-09	1.01e-07
PFDN1	prefoldin subunit 1	0.48	9.18	3.38e-09	1.01e-07
PSMD1	proteasome (prosome, macropain) 26S subunit, non-ATPase, 1	0.35	8.18	3.42e-09	1.02e-07
FAM189B	family with sequence similarity 189, member B	-0.37	8.39	3.43e-09	1.02e-07
LRRN3	leucine rich repeat neuronal 3	1.62	11.01	3.48e-09	1.04e-07
NME6	NME/NM23 nucleoside diphosphate kinase 6	0.21	7.62	3.48e-09	1.04e-07
2020-09-06	septin 6	0.74	8.12	3.54e-09	1.05e-07
FAM173A	family with sequence similarity 173, member A	-0.43	7.72	3.57e-09	1.06e-07
KDM5C	lysine (K)-specific demethylase 5C	0.2	7.18	3.57e-09	1.06e-07
DACT1	dishevelled-binding antagonist of beta-catenin 1	1.08	8.39	3.59e-09	1.06e-07
POMT1	protein-O-mannosyltransferase 1	-0.42	7.61	3.64e-09	1.08e-07
DERL2	derlin 2	-0.31	8.05	3.67e-09	1.08e-07
EFEMP2	EGF containing fibulin-like extracellular matrix protein 2	-0.22	7.32	3.67e-09	1.08e-07
GPRASP1	G protein-coupled receptor associated sorting protein 1	-0.35	7.51	3.7e-09	1.09e-07
SBF1	SET binding factor 1	-0.5	9.13	3.7e-09	1.09e-07
IRF2	interferon regulatory factor 2	0.19	7.29	3.79e-09	1.11e-07
PFN1	profilin 1	0.85	12.52	3.8e-09	1.11e-07
SIGMAR1	sigma non-opioid intracellular receptor 1	0.21	7.38	3.88e-09	1.14e-07
SLC12A9	solute carrier family 12, member 9	-0.49	9.16	3.92e-09	1.15e-07
FBL	fibrillarin	-0.43	10.6	4.01e-09	1.17e-07
DBR1	debranching RNA lariats 1	-0.29	7.51	4.17e-09	1.21e-07
SLC2A4RG	SLC2A4 regulator	-0.33	7.83	4.19e-09	1.22e-07
ZMIZ2	zinc finger, MIZ-type containing 2	-0.61	8.19	4.2e-09	1.22e-07
AP5S1	adaptor-related protein complex 5, sigma 1 subunit	0.24	7.58	4.21e-09	1.22e-07
ZDHHC6	zinc finger, DHHC-type containing 6	-0.35	9.76	4.32e-09	1.25e-07
S100PBP	S100P binding protein	0.5	8.99	4.37e-09	1.26e-07
PRSS53	protease, serine, 53	-0.37	7.51	4.39e-09	1.27e-07
PGM2L1	phosphoglucomutase 2-like 1	0.51	7.96	4.41e-09	1.27e-07
EXTL2	exostosin-like glycosyltransferase 2	0.44	7.49	4.42e-09	1.27e-07
ZNF383	zinc finger protein 383	-0.3	7.67	4.44e-09	1.28e-07
GUSBP4	glucuronidase, beta pseudogene 4	0.15	7.23	4.47e-09	1.28e-07
XRCC1	X-ray repair complementing defective repair in Chinese hamster cells 1	-0.24	7.73	4.49e-09	1.29e-07
LGALS9	lectin, galactoside-binding, soluble, 9	0.4	7.45	4.51e-09	1.29e-07
SCARNA7	small Cajal body-specific RNA 7	0.13	7.16	4.51e-09	1.29e-07
SMG5	SMG5 nonsense mediated mRNA decay factor	-0.34	7.98	4.51e-09	1.29e-07
EVI2B	ecotropic viral integration site 2B	-0.23	7.2	4.54e-09	1.3e-07
CEACAM1	carcinoembryonic antigen-related cell adhesion molecule 1 (biliary glycoprotein)	0.37	7.49	4.6e-09	1.31e-07
RASAL3	RAS protein activator like 3	-0.67	10.86	4.68e-09	1.33e-07
HNRNPUL1	heterogeneous nuclear ribonucleoprotein U-like 1	0.37	10.28	4.72e-09	1.34e-07
UNC50	unc-50 homolog (C. elegans)	-0.46	9.54	4.73e-09	1.34e-07
GAS8	growth arrest-specific 8	-0.23	7.19	4.78e-09	1.35e-07
RIPK3	receptor-interacting serine-threonine kinase 3	-0.28	7.6	4.88e-09	1.38e-07
SAMD3	sterile alpha motif domain containing 3	1.12	9.22	4.88e-09	1.38e-07
SRSF10	serine/arginine-rich splicing factor 10	0.3	7.34	4.96e-09	1.4e-07
PIK3R6	phosphoinositide-3-kinase, regulatory subunit 6	0.17	7.1	4.98e-09	1.4e-07
DAAM1	dishevelled associated activator of morphogenesis 1	0.48	8.24	5.04e-09	1.42e-07
PTGFRN	prostaglandin F2 receptor inhibitor	0.21	7.19	5.04e-09	1.42e-07
LRRC1	leucine rich repeat containing 1	0.22	7.48	5.13e-09	1.44e-07
CMAHP	cytidine monophospho-N-acetylneuraminic acid hydroxylase, pseudogene	-0.21	7.43	5.2e-09	1.46e-07
MXD4	MAX dimerization protein 4	0.54	10.06	5.25e-09	1.47e-07
DYNLT3	dynein, light chain, Tctex-type 3	-0.64	8.38	5.29e-09	1.48e-07
MED7	mediator complex subunit 7	-0.26	7.29	5.44e-09	1.52e-07
NUDT14	nudix (nucleoside diphosphate linked moiety X)-type motif 14	0.78	8.73	5.58e-09	1.56e-07
SAFB2	scaffold attachment factor B2	-0.5	9.55	5.63e-09	1.57e-07
EIF5A2	eukaryotic translation initiation factor 5A2	-0.35	7.56	5.7e-09	1.59e-07
VDAC1	voltage-dependent anion channel 1	0.49	10.16	5.77e-09	1.6e-07
CMTM3	CKLF-like MARVEL transmembrane domain containing 3	-0.28	9.56	5.88e-09	1.63e-07
TWSG1	twisted gastrulation BMP signaling modulator 1	-0.26	7.59	5.96e-09	1.65e-07
NCALD	neurocalcin delta	0.6	7.77	5.98e-09	1.66e-07
OMA1	OMA1 zinc metallopeptidase	-0.37	7.73	6e-09	1.66e-07
CD99L2	CD99 molecule-like 2	-0.52	8.7	6.02e-09	1.66e-07
NCK2	NCK adaptor protein 2	-0.48	10.72	6.03e-09	1.66e-07
JMJD8	jumonji domain containing 8	-0.43	9.63	6.04e-09	1.67e-07
PEPD	peptidase D	0.36	9.28	6.06e-09	1.67e-07
SMARCC2	SWI/SNF related, matrix associated, actin dependent regulator of chromatin, subfamily c, member 2	0.46	7.63	6.08e-09	1.67e-07
HSF5	heat shock transcription factor family member 5	-0.17	7.21	6.14e-09	1.69e-07
CEACAM1	carcinoembryonic antigen-related cell adhesion molecule 1 (biliary glycoprotein)	0.68	7.95	6.35e-09	1.74e-07
NACC1	nucleus accumbens associated 1, BEN and BTB (POZ) domain containing	0.21	7.19	6.4e-09	1.75e-07
ARRDC5	arrestin domain containing 5	-0.55	8.07	6.42e-09	1.76e-07
TARSL2	threonyl-tRNA synthetase-like 2	-0.41	7.6	6.44e-09	1.76e-07
HES6	hes family bHLH transcription factor 6	-0.11	7.13	6.55e-09	1.79e-07
RAB5C	RAB5C, member RAS oncogene family	0.41	7.7	6.93e-09	1.89e-07
PPP2R5D	protein phosphatase 2, regulatory subunit B', delta	0.33	8.26	6.95e-09	1.89e-07
GALT	galactose-1-phosphate uridylyltransferase	0.26	7.92	6.97e-09	1.89e-07
EID3	EP300 interacting inhibitor of differentiation 3	-0.58	7.9	7.08e-09	1.92e-07
PAICS	phosphoribosylaminoimidazole carboxylase, phosphoribosylaminoimidazole succinocarboxamide synthetase	0.62	9.81	7.1e-09	1.92e-07
JMJD7-PLA2G4B	JMJD7-PLA2G4B readthrough	-0.64	10.37	7.29e-09	1.97e-07
SLA	Src-like-adaptor	-0.57	8.68	7.32e-09	1.98e-07
LDHA	lactate dehydrogenase A	0.58	11.51	7.52e-09	2.03e-07
FGFBP2	fibroblast growth factor binding protein 2	0.65	7.51	7.56e-09	2.03e-07
ZNF280D	zinc finger protein 280D	0.29	7.55	7.57e-09	2.04e-07
CBX7	chromobox homolog 7	-0.87	9.73	7.67e-09	2.06e-07
AHDC1	AT hook, DNA binding motif, containing 1	0.33	7.37	7.69e-09	2.06e-07
C2orf69	chromosome 2 open reading frame 69	-0.24	7.35	7.7e-09	2.06e-07
IL10RA	interleukin 10 receptor, alpha	-0.64	8.68	7.93e-09	2.12e-07
SMCO4	single-pass membrane protein with coiled-coil domains 4	0.2	7.14	7.93e-09	2.12e-07
PTK7	protein tyrosine kinase 7	0.16	7.07	7.94e-09	2.12e-07
HSP90B1	heat shock protein 90kDa beta (Grp94), member 1	-0.45	9.95	8.08e-09	2.15e-07
ANKRD50	ankyrin repeat domain 50	0.16	7.12	8.16e-09	2.17e-07
DFFA	DNA fragmentation factor, 45kDa, alpha polypeptide	0.35	7.4	8.21e-09	2.18e-07
TNNC1	troponin C type 1 (slow)	-0.16	7.17	8.24e-09	2.19e-07
PPP1R11	protein phosphatase 1, regulatory (inhibitor) subunit 11	-0.52	10.22	8.4e-09	2.23e-07
FBXL15	F-box and leucine-rich repeat protein 15	-0.34	7.99	8.46e-09	2.24e-07
MOSPD3	motile sperm domain containing 3	0.21	7.36	8.49e-09	2.25e-07
PABPC1	poly(A) binding protein, cytoplasmic 1	0.67	12.22	8.57e-09	2.27e-07
CAPZB	capping protein (actin filament) muscle Z-line, beta	0.54	9.83	8.64e-09	2.28e-07
CD38	CD38 molecule	0.33	7.33	8.68e-09	2.29e-07
SCAF1	SR-related CTD-associated factor 1	0.14	7.13	8.74e-09	2.3e-07
SPON1	spondin 1, extracellular matrix protein	0.5	7.46	8.75e-09	2.3e-07
FAM84B	family with sequence similarity 84, member B	-0.58	8.36	8.76e-09	2.3e-07
FAM13A	family with sequence similarity 13, member A	0.82	7.7	8.91e-09	2.34e-07
CREBZF	CREB/ATF bZIP transcription factor	-0.62	8.34	8.97e-09	2.35e-07
EXOSC10	exosome component 10	-0.4	9.18	8.99e-09	2.35e-07
UBAP2	ubiquitin associated protein 2	0.32	7.66	9.17e-09	2.4e-07
DLGAP4	discs, large (Drosophila) homolog-associated protein 4	0.4	7.98	9.19e-09	2.4e-07
H3F3AP4	H3 histone, family 3A, pseudogene 4	0.59	8.67	9.2e-09	2.4e-07
USP16	ubiquitin specific peptidase 16	-0.39	9.59	9.21e-09	2.4e-07
EFHD1	EF-hand domain family, member D1	-0.53	7.36	9.27e-09	2.41e-07
SYTL2	synaptotagmin-like 2	0.65	7.71	9.47e-09	2.46e-07
CCNB1IP1	cyclin B1 interacting protein 1, E3 ubiquitin protein ligase	-0.3	8.7	9.72e-09	2.52e-07
PCCB	propionyl CoA carboxylase, beta polypeptide	0.36	8.3	9.74e-09	2.52e-07
KANK1	KN motif and ankyrin repeat domains 1	-1.11	7.71	9.75e-09	2.52e-07
C18orf8	chromosome 18 open reading frame 8	-0.44	9.03	9.77e-09	2.53e-07
MFSD8	major facilitator superfamily domain containing 8	-0.36	8.06	9.98e-09	2.58e-07
CCND3	cyclin D3	-0.65	11.98	1e-08	2.58e-07
DDX50	DEAD (Asp-Glu-Ala-Asp) box polypeptide 50	-0.33	9.22	1.01e-08	2.61e-07
C17orf67	chromosome 17 open reading frame 67	-0.38	7.34	1.02e-08	2.62e-07
POLR3H	polymerase (RNA) III (DNA directed) polypeptide H (22.9kD)	-0.44	8.17	1.03e-08	2.62e-07
SH2D3A	SH2 domain containing 3A	-0.28	7.58	1.05e-08	2.69e-07
CCDC34	coiled-coil domain containing 34	0.45	7.94	1.06e-08	2.7e-07
MEGF6	multiple EGF-like-domains 6	-0.76	8.6	1.06e-08	2.7e-07
SPTBN1	spectrin, beta, non-erythrocytic 1	0.67	7.81	1.06e-08	2.71e-07
ZNF22	zinc finger protein 22	0.62	9.67	1.06e-08	2.71e-07
FBXL12	F-box and leucine-rich repeat protein 12	-0.23	7.71	1.07e-08	2.72e-07
ZBTB4	zinc finger and BTB domain containing 4	-0.46	8.01	1.07e-08	2.73e-07
HID1	HID1 domain containing	-0.15	7.1	1.08e-08	2.73e-07
BATF	basic leucine zipper transcription factor, ATF-like	-0.18	7.22	1.09e-08	2.76e-07
DYM	dymeclin	0.42	8.16	1.09e-08	2.76e-07
MMP28	matrix metallopeptidase 28	-0.34	7.26	1.09e-08	2.76e-07
SAR1A	secretion associated, Ras related GTPase 1A	-0.43	8.98	1.09e-08	2.76e-07
S100PBP	S100P binding protein	0.39	8.17	1.1e-08	2.76e-07
TMC6	transmembrane channel-like 6	-0.73	10.22	1.1e-08	2.77e-07
DPPA4	developmental pluripotency associated 4	0.65	7.42	1.11e-08	2.8e-07
GNB2	guanine nucleotide binding protein (G protein), beta polypeptide 2	0.2	7.48	1.11e-08	2.79e-07
OVGP1	oviductal glycoprotein 1, 120kDa	-0.79	7.96	1.13e-08	2.83e-07
ABHD15	abhydrolase domain containing 15	-0.31	7.49	1.14e-08	2.85e-07
MAF	v-maf avian musculoaponeurotic fibrosarcoma oncogene homolog	-0.73	7.69	1.14e-08	2.85e-07
RBMS1	RNA binding motif, single stranded interacting protein 1	0.42	7.5	1.14e-08	2.85e-07
ZGPAT	zinc finger, CCCH-type with G patch domain	-0.48	9.17	1.14e-08	2.86e-07
WNT7A	wingless-type MMTV integration site family, member 7A	-0.63	7.66	1.15e-08	2.87e-07
KIF1B	kinesin family member 1B	-0.35	8	1.16e-08	2.88e-07
C4orf48	chromosome 4 open reading frame 48	0.17	7.31	1.17e-08	2.9e-07
DHDH	dihydrodiol dehydrogenase (dimeric)	-0.17	7.15	1.17e-08	2.9e-07
NT5C	5', 3'-nucleotidase, cytosolic	-0.42	8.78	1.17e-08	2.9e-07
IL12RB1	interleukin 12 receptor, beta 1	-0.3	7.66	1.18e-08	2.91e-07
PPP4R1	protein phosphatase 4, regulatory subunit 1	0.27	8.26	1.18e-08	2.92e-07
TUBE1	tubulin, epsilon 1	-0.34	7.96	1.18e-08	2.92e-07
ARID3B	AT rich interactive domain 3B (BRIGHT-like)	-0.39	8.47	1.19e-08	2.95e-07
EVA1A	eva-1 homolog A (C. elegans)	0.51	7.24	1.2e-08	2.96e-07
TBPL1	TBP-like 1	-0.45	8.91	1.23e-08	3.03e-07
ITM2A	integral membrane protein 2A	1.43	12.14	1.24e-08	3.04e-07
TRA2A	transformer 2 alpha homolog (Drosophila)	0.63	8.25	1.24e-08	3.05e-07
GNPTG	N-acetylglucosamine-1-phosphate transferase, gamma subunit	-0.41	8.39	1.25e-08	3.06e-07
SBK1	SH3 domain binding kinase 1	0.72	9.72	1.25e-08	3.06e-07
PABPC4	poly(A) binding protein, cytoplasmic 4 (inducible form)	-0.51	10.74	1.27e-08	3.11e-07
PHYH	phytanoyl-CoA 2-hydroxylase	-0.46	8.06	1.27e-08	3.1e-07
UNC119	unc-119 homolog (C. elegans)	0.14	7.24	1.27e-08	3.11e-07
CAPN2	calpain 2, (m/II) large subunit	-0.24	7.32	1.28e-08	3.12e-07
VPS26A	vacuolar protein sorting 26 homolog A (S. pombe)	-0.21	7.63	1.28e-08	3.12e-07
STARD5	StAR-related lipid transfer (START) domain containing 5	-0.23	7.35	1.31e-08	3.18e-07
ZDHHC6	zinc finger, DHHC-type containing 6	-0.39	8.85	1.31e-08	3.18e-07
FCRLB	Fc receptor-like B	-0.17	7.1	1.32e-08	3.2e-07
BRSK1	BR serine/threonine kinase 1	0.26	7.43	1.33e-08	3.23e-07
C6orf136	chromosome 6 open reading frame 136	-0.45	8.29	1.33e-08	3.23e-07
OBFC1	oligonucleotide/oligosaccharide-binding fold containing 1	-0.42	8.5	1.36e-08	3.3e-07
SLC39A3	solute carrier family 39 (zinc transporter), member 3	0.25	7.45	1.37e-08	3.31e-07
KAT2B	K(lysine) acetyltransferase 2B	-0.21	7.34	1.38e-08	3.33e-07
DHX16	DEAH (Asp-Glu-Ala-His) box polypeptide 16	-0.42	8.88	1.39e-08	3.35e-07
SLC25A36	solute carrier family 25 (pyrimidine nucleotide carrier ), member 36	0.34	7.38	1.39e-08	3.35e-07
ANKHD1	ankyrin repeat and KH domain containing 1	-0.33	8.44	1.41e-08	3.4e-07
GTPBP8	GTP-binding protein 8 (putative)	0.38	7.84	1.41e-08	3.39e-07
AP2S1	adaptor-related protein complex 2, sigma 1 subunit	0.46	11.3	1.42e-08	3.4e-07
SORCS3	sortilin-related VPS10 domain containing receptor 3	-0.24	7.12	1.42e-08	3.4e-07
KLKB1	kallikrein B, plasma (Fletcher factor) 1	-0.26	7.2	1.43e-08	3.42e-07
SPECC1	sperm antigen with calponin homology and coiled-coil domains 1	0.14	7.17	1.44e-08	3.44e-07
ABCA2	ATP-binding cassette, sub-family A (ABC1), member 2	0.26	7.4	1.45e-08	3.46e-07
AR	androgen receptor	0.16	7.1	1.45e-08	3.45e-07
SFT2D3	SFT2 domain containing 3	-0.17	7.28	1.45e-08	3.45e-07
GAPDH	glyceraldehyde-3-phosphate dehydrogenase	0.48	9.54	1.46e-08	3.47e-07
HMGN5	high mobility group nucleosome binding domain 5	0.19	7.2	1.47e-08	3.5e-07
NAA10	N(alpha)-acetyltransferase 10, NatA catalytic subunit	-0.35	8.38	1.47e-08	3.49e-07
UBE2H	ubiquitin-conjugating enzyme E2H	0.67	8.01	1.47e-08	3.49e-07
TRIM39	tripartite motif containing 39	-0.19	7.33	1.5e-08	3.55e-07
ESRRAP2	estrogen-related receptor alpha pseudogene 2	-0.24	7.38	1.52e-08	3.6e-07
PHLPP2	PH domain and leucine rich repeat protein phosphatase 2	-0.18	7.29	1.52e-08	3.6e-07
CTDSPL	CTD (carboxy-terminal domain, RNA polymerase II, polypeptide A) small phosphatase-like	0.2	7.33	1.54e-08	3.63e-07
TPD52	tumor protein D52	-0.28	7.41	1.55e-08	3.66e-07
APBB3	amyloid beta (A4) precursor protein-binding, family B, member 3	-0.51	8.76	1.57e-08	3.69e-07
PHF11	PHD finger protein 11	-0.34	10.66	1.57e-08	3.69e-07
ZNF517	zinc finger protein 517	-0.17	7.29	1.57e-08	3.69e-07
CHST12	carbohydrate (chondroitin 4) sulfotransferase 12	-0.3	7.33	1.58e-08	3.7e-07
HCST	hematopoietic cell signal transducer	-0.36	11.91	1.58e-08	3.7e-07
SNRPN	small nuclear ribonucleoprotein polypeptide N	-0.35	10.07	1.58e-08	3.7e-07
SUN2	Sad1 and UNC84 domain containing 2	-0.43	12.75	1.59e-08	3.71e-07
DHX32	DEAH (Asp-Glu-Ala-His) box polypeptide 32	-0.55	7.66	1.6e-08	3.73e-07
E4F1	E4F transcription factor 1	-0.58	8.84	1.6e-08	3.74e-07
SNRPB2	small nuclear ribonucleoprotein polypeptide B	0.48	8.35	1.6e-08	3.73e-07
AGRN	agrin	0.2	7.48	1.62e-08	3.77e-07
APOA1	apolipoprotein A-I	-0.18	7.1	1.63e-08	3.79e-07
EIF1AD	eukaryotic translation initiation factor 1A domain containing	-0.24	7.34	1.64e-08	3.81e-07
TCF7	transcription factor 7 (T-cell specific, HMG-box)	0.13	7.09	1.64e-08	3.81e-07
TMEM154	transmembrane protein 154	0.56	8.34	1.64e-08	3.81e-07
NUDC	nudC nuclear distribution protein	-0.34	9.84	1.66e-08	3.83e-07
FAM184A	family with sequence similarity 184, member A	-0.38	7.48	1.69e-08	3.92e-07
BMPR1A	bone morphogenetic protein receptor, type IA	-0.2	7.19	1.7e-08	3.93e-07
C1orf228	chromosome 1 open reading frame 228	0.83	10.43	1.71e-08	3.96e-07
BMI1	BMI1 polycomb ring finger oncogene	-0.45	9.41	1.74e-08	4e-07
GZMM	granzyme M (lymphocyte met-ase 1)	0.85	9.34	1.74e-08	4e-07
LEPREL2	leprecan-like 2	-0.15	7.1	1.76e-08	4.05e-07
SNX14	sorting nexin 14	-0.36	8.74	1.76e-08	4.05e-07
TNFRSF25	tumor necrosis factor receptor superfamily, member 25	0.49	7.65	1.76e-08	4.05e-07
PACSIN2	protein kinase C and casein kinase substrate in neurons 2	0.55	9.17	1.77e-08	4.06e-07
LSM12	LSM12 homolog (S. cerevisiae)	0.23	7.88	1.8e-08	4.11e-07
MT1E	metallothionein 1E	-0.26	7.27	1.8e-08	4.11e-07
SLC19A1	solute carrier family 19 (folate transporter), member 1	0.26	7.3	1.8e-08	4.11e-07
ACTRT1	actin-related protein T1	0.33	7.48	1.81e-08	4.13e-07
ARMCX2	armadillo repeat containing, X-linked 2	-0.44	8.02	1.81e-08	4.12e-07
RNF135	ring finger protein 135	0.23	7.36	1.81e-08	4.13e-07
BMP2K	BMP2 inducible kinase	0.22	7.23	1.82e-08	4.14e-07
MCM4	minichromosome maintenance complex component 4	0.17	7.23	1.82e-08	4.14e-07
RNF175	ring finger protein 175	-0.79	7.48	1.87e-08	4.24e-07
SPOCK2	sparc/osteonectin, cwcv and kazal-like domains proteoglycan (testican) 2	-0.41	12.25	1.87e-08	4.24e-07
DMAP1	DNA methyltransferase 1 associated protein 1	-0.47	9.03	1.88e-08	4.26e-07
PPP2R5E	protein phosphatase 2, regulatory subunit B', epsilon isoform	0.65	8.76	1.88e-08	4.26e-07
SLC25A25	solute carrier family 25 (mitochondrial carrier; phosphate carrier), member 25	-0.66	8.08	1.88e-08	4.26e-07
TDRD7	tudor domain containing 7	-0.33	7.73	1.9e-08	4.29e-07
ZNF215	zinc finger protein 215	0.48	7.29	1.9e-08	4.29e-07
ERAL1	Era-like 12S mitochondrial rRNA chaperone 1	0.25	8.96	1.91e-08	4.31e-07
RAB5C	RAB5C, member RAS oncogene family	0.45	8.77	1.91e-08	4.3e-07
CGRRF1	cell growth regulator with ring finger domain 1	-0.62	8.16	1.94e-08	4.37e-07
C2CD2	C2 calcium-dependent domain containing 2	-0.39	7.89	1.96e-08	4.4e-07
CHI3L2	chitinase 3-like 2	0.97	8.54	1.96e-08	4.39e-07
FBXO15	F-box protein 15	-0.23	7.32	1.96e-08	4.39e-07
LRP10	low density lipoprotein receptor-related protein 10	-0.4	9.75	1.96e-08	4.39e-07
CDK5RAP3	CDK5 regulatory subunit associated protein 3	-0.62	9.7	1.99e-08	4.45e-07
SOCS2	suppressor of cytokine signaling 2	1.22	9.72	2.01e-08	4.49e-07
PTPRA	protein tyrosine phosphatase, receptor type, A	0.39	8.87	2.02e-08	4.5e-07
IFITM2	interferon induced transmembrane protein 2	0.67	11.19	2.03e-08	4.53e-07
ODF2	outer dense fiber of sperm tails 2	0.49	8.77	2.09e-08	4.66e-07
ABCC5	ATP-binding cassette, sub-family C (CFTR/MRP), member 5	0.53	8.59	2.11e-08	4.69e-07
ANAPC16	anaphase promoting complex subunit 16	-0.4	9.79	2.11e-08	4.69e-07
TFDP1	transcription factor Dp-1	0.49	9.82	2.13e-08	4.74e-07
PER2	period circadian clock 2	-0.33	8.3	2.14e-08	4.75e-07
GNPDA2	glucosamine-6-phosphate deaminase 2	-0.26	7.92	2.15e-08	4.76e-07
ARHGAP32	Rho GTPase activating protein 32	0.76	8.1	2.16e-08	4.78e-07
MAPK11	mitogen-activated protein kinase 11	0.15	7.22	2.16e-08	4.78e-07
SERPINB1	serpin peptidase inhibitor, clade B (ovalbumin), member 1	-0.7	8.86	2.16e-08	4.78e-07
ICK	intestinal cell (MAK-like) kinase	0.34	8.35	2.17e-08	4.78e-07
LRP5	low density lipoprotein receptor-related protein 5	0.25	7.17	2.18e-08	4.81e-07
B4GALT3	UDP-Gal:betaGlcNAc beta 1,4- galactosyltransferase, polypeptide 3	-0.44	8.68	2.2e-08	4.85e-07
SDHAF2	succinate dehydrogenase complex assembly factor 2	-0.32	9.6	2.21e-08	4.86e-07
UGGT1	UDP-glucose glycoprotein glucosyltransferase 1	0.17	7.11	2.21e-08	4.86e-07
CMC2	C-x(9)-C motif containing 2	-0.38	9.65	2.22e-08	4.88e-07
FOXO3	forkhead box O3	0.55	7.96	2.22e-08	4.88e-07
SLC30A5	solute carrier family 30 (zinc transporter), member 5	-0.17	7.23	2.22e-08	4.87e-07
CDK10	cyclin-dependent kinase 10	0.22	7.28	2.23e-08	4.88e-07
FAM172A	family with sequence similarity 172, member A	-0.28	8.5	2.25e-08	4.92e-07
KIAA1551	KIAA1551	-0.71	10.17	2.25e-08	4.92e-07
PTPRO	protein tyrosine phosphatase, receptor type, O	0.2	7.25	2.25e-08	4.92e-07
AMY2A	amylase, alpha 2A (pancreatic)	-0.56	9.41	2.26e-08	4.93e-07
STXBP2	syntaxin binding protein 2	0.41	8.93	2.26e-08	4.93e-07
EPHB4	EPH receptor B4	-0.15	7.38	2.28e-08	4.97e-07
CSNK2A1	casein kinase 2, alpha 1 polypeptide	0.31	7.7	2.29e-08	4.97e-07
PGM2	phosphoglucomutase 2	0.24	7.37	2.29e-08	4.97e-07
SIGMAR1	sigma non-opioid intracellular receptor 1	0.45	8.62	2.32e-08	5.03e-07
ZNF23	zinc finger protein 23	-0.49	7.79	2.32e-08	5.03e-07
CDC14B	cell division cycle 14B	-0.2	7.09	2.34e-08	5.06e-07
RCBTB2	regulator of chromosome condensation (RCC1) and BTB (POZ) domain containing protein 2	-0.17	7.13	2.39e-08	5.18e-07
WASH1	WAS protein family homolog 1	-0.55	11.11	2.4e-08	5.18e-07
CCDC92	coiled-coil domain containing 92	-0.37	8.46	2.43e-08	5.25e-07
ZNF708	zinc finger protein 708	-0.21	7.22	2.46e-08	5.31e-07
ORC2	origin recognition complex, subunit 2	-0.42	8.45	2.49e-08	5.37e-07
CDK5RAP3	CDK5 regulatory subunit associated protein 3	-0.5	8.14	2.52e-08	5.42e-07
CARHSP1	calcium regulated heat stable protein 1, 24kDa	0.27	8.42	2.53e-08	5.45e-07
BIVM	basic, immunoglobulin-like variable motif containing	0.52	7.9	2.54e-08	5.45e-07
SIRT2	sirtuin 2	0.18	7.26	2.54e-08	5.45e-07
TSPAN4	tetraspanin 4	-0.18	7.24	2.54e-08	5.45e-07
KIAA0895L	KIAA0895-like	0.21	7.17	2.56e-08	5.48e-07
WEE1	WEE1 G2 checkpoint kinase	0.28	7.2	2.6e-08	5.56e-07
DHRS11	dehydrogenase/reductase (SDR family) member 11	0.2	7.48	2.62e-08	5.58e-07
MED16	mediator complex subunit 16	-0.55	8.53	2.62e-08	5.58e-07
RC3H2	ring finger and CCCH-type domains 2	0.23	7.58	2.62e-08	5.58e-07
TPK1	thiamin pyrophosphokinase 1	0.5	8.62	2.62e-08	5.58e-07
ANO8	anoctamin 8	0.41	8.09	2.66e-08	5.64e-07
MEPCE	methylphosphate capping enzyme	-0.32	7.93	2.7e-08	5.74e-07
USPL1	ubiquitin specific peptidase like 1	-0.41	8.73	2.7e-08	5.74e-07
HINFP	histone H4 transcription factor	-0.27	7.7	2.72e-08	5.76e-07
UBL7	ubiquitin-like 7	0.27	7.81	2.76e-08	5.84e-07
GBP3	guanylate binding protein 3	-0.22	7.28	2.8e-08	5.93e-07
SKAP2	src kinase associated phosphoprotein 2	0.15	7.18	2.8e-08	5.93e-07
MAP4K1	mitogen-activated protein kinase kinase kinase kinase 1	-0.36	10.37	2.81e-08	5.93e-07
SCARNA21	small Cajal body-specific RNA 21	0.43	7.51	2.82e-08	5.94e-07
FLYWCH1	FLYWCH-type zinc finger 1	-0.26	7.25	2.86e-08	6.03e-07
WNK1	WNK lysine deficient protein kinase 1	0.16	7.19	2.86e-08	6.03e-07
APLP2	amyloid beta (A4) precursor-like protein 2	-0.2	7.34	2.89e-08	6.07e-07
ZBTB42	zinc finger and BTB domain containing 42	-0.24	7.51	2.91e-08	6.1e-07
RIN1	Ras and Rab interactor 1	-0.15	7.23	2.94e-08	6.16e-07
PABPC1	poly(A) binding protein, cytoplasmic 1	0.4	13.05	2.96e-08	6.2e-07
TRIP6	thyroid hormone receptor interactor 6	0.3	7.9	2.96e-08	6.2e-07
WIPF1	WAS/WASL interacting protein family, member 1	-0.47	8.8	2.97e-08	6.21e-07
KIAA1551	KIAA1551	-0.62	8.62	2.99e-08	6.25e-07
IL18R1	interleukin 18 receptor 1	-0.29	7.37	3.02e-08	6.3e-07
TMEM223	transmembrane protein 223	0.37	7.82	3.03e-08	6.33e-07
RBMXP3	RNA binding motif protein, X-linked pseudogene 3	-0.27	7.86	3.09e-08	6.45e-07
SERGEF	secretion regulating guanine nucleotide exchange factor	-0.33	8.5	3.12e-08	6.5e-07
N4BP2L2	NEDD4 binding protein 2-like 2	-0.49	8.35	3.15e-08	6.55e-07
OSBPL8	oxysterol binding protein-like 8	0.51	9.9	3.15e-08	6.55e-07
ANAPC13	anaphase promoting complex subunit 13	-0.5	9.95	3.16e-08	6.56e-07
TCF4	transcription factor 4	0.12	7.04	3.18e-08	6.6e-07
CWC22	CWC22 spliceosome-associated protein homolog (S. cerevisiae)	-0.29	7.7	3.19e-08	6.6e-07
NDUFS8	NADH dehydrogenase (ubiquinone) Fe-S protein 8, 23kDa (NADH-coenzyme Q reductase)	-0.33	10.56	3.24e-08	6.7e-07
ZNF821	zinc finger protein 821	-0.13	7.19	3.26e-08	6.75e-07
RILPL1	Rab interacting lysosomal protein-like 1	-0.33	7.82	3.27e-08	6.76e-07
PSMB10	proteasome (prosome, macropain) subunit, beta type, 10	-0.36	11.51	3.31e-08	6.84e-07
ZNF271	zinc finger protein 271	0.32	7.91	3.33e-08	6.87e-07
AHCY	adenosylhomocysteinase	0.54	9.14	3.34e-08	6.88e-07
ADAMTS6	ADAM metallopeptidase with thrombospondin type 1 motif, 6	0.2	7.18	3.37e-08	6.94e-07
PAPSS1	3'-phosphoadenosine 5'-phosphosulfate synthase 1	0.35	8.24	3.39e-08	6.98e-07
ABCB1	ATP-binding cassette, sub-family B (MDR/TAP), member 1	0.36	7.51	3.41e-08	7e-07
WASH3P	WAS protein family homolog 3 pseudogene	0.24	7.25	3.42e-08	7.02e-07
AGFG2	ArfGAP with FG repeats 2	-0.16	7.22	3.49e-08	7.15e-07
THNSL2	threonine synthase-like 2 (S. cerevisiae)	-0.26	7.15	3.49e-08	7.15e-07
SLC35F2	solute carrier family 35, member F2	-0.18	7.16	3.5e-08	7.16e-07
OSTC	oligosaccharyltransferase complex subunit (non-catalytic)	0.48	10.51	3.51e-08	7.18e-07
ZNF598	zinc finger protein 598	-0.38	8.94	3.53e-08	7.21e-07
UROD	uroporphyrinogen decarboxylase	0.28	9.53	3.65e-08	7.45e-07
HIRIP3	HIRA interacting protein 3	-0.24	7.66	3.66e-08	7.45e-07
TET1	tet methylcytosine dioxygenase 1	0.19	7.19	3.66e-08	7.45e-07
ATP5SL	ATP5S-like	0.29	8.8	3.75e-08	7.63e-07
RHBDF2	rhomboid 5 homolog 2 (Drosophila)	-0.39	7.85	3.75e-08	7.63e-07
SFMBT1	Scm-like with four mbt domains 1	-0.28	7.44	3.76e-08	7.64e-07
TDP2	tyrosyl-DNA phosphodiesterase 2	-0.29	7.58	3.76e-08	7.64e-07
KRI1	KRI1 homolog (S. cerevisiae)	-0.18	7.58	3.77e-08	7.64e-07
TCF12	transcription factor 12	0.52	8.09	3.78e-08	7.65e-07
N4BP2L2	NEDD4 binding protein 2-like 2	-0.29	7.73	3.8e-08	7.69e-07
HIST1H4C	histone cluster 1, H4c	0.55	11.9	3.91e-08	7.9e-07
CALML4	calmodulin-like 4	0.23	7.36	3.93e-08	7.94e-07
KIAA0947	KIAA0947	-0.25	8.59	3.95e-08	7.97e-07
MYB	v-myb avian myeloblastosis viral oncogene homolog	-0.72	7.9	3.96e-08	7.98e-07
SLC39A1	solute carrier family 39 (zinc transporter), member 1	-0.26	7.67	3.96e-08	7.98e-07
BOP1	block of proliferation 1	0.3	9.08	3.97e-08	8e-07
SRRT	serrate RNA effector molecule homolog (Arabidopsis)	-0.4	10.9	4.03e-08	8.1e-07
TRABD	TraB domain containing	-0.6	11.23	4.07e-08	8.18e-07
ANK3	ankyrin 3, node of Ranvier (ankyrin G)	-0.32	7.4	4.1e-08	8.22e-07
SELL	selectin L	0.6	11.62	4.1e-08	8.22e-07
SPPL2B	signal peptide peptidase like 2B	0.15	7.14	4.11e-08	8.23e-07
ARID4A	AT rich interactive domain 4A (RBP1-like)	-0.28	7.81	4.12e-08	8.24e-07
PKN2	protein kinase N2	0.33	7.29	4.18e-08	8.36e-07
RPL7L1	ribosomal protein L7-like 1	0.7	8.15	4.2e-08	8.39e-07
PRDM8	PR domain containing 8	-0.48	7.83	4.21e-08	8.4e-07
POLI	polymerase (DNA directed) iota	-0.12	7.11	4.27e-08	8.52e-07
BNIP3L	BCL2/adenovirus E1B 19kDa interacting protein 3-like	0.69	9.28	4.29e-08	8.55e-07
GALNT11	UDP-N-acetyl-alpha-D-galactosamine:polypeptide N-acetylgalactosaminyltransferase 11 (GalNAc-T11)	0.36	9.09	4.32e-08	8.59e-07
TIGD5	tigger transposable element derived 5	-0.32	7.74	4.32e-08	8.59e-07
RHBDF2	rhomboid 5 homolog 2 (Drosophila)	-0.25	7.41	4.35e-08	8.63e-07
ABTB1	ankyrin repeat and BTB (POZ) domain containing 1	-0.42	8.89	4.36e-08	8.66e-07
VIM	vimentin	-0.57	11.74	4.38e-08	8.69e-07
TSEN34	TSEN34 tRNA splicing endonuclease subunit	-0.33	8.74	4.41e-08	8.73e-07
HNRNPK	heterogeneous nuclear ribonucleoprotein K	0.34	7.46	4.45e-08	8.79e-07
RXRA	retinoid X receptor, alpha	0.47	7.9	4.45e-08	8.79e-07
BST2	bone marrow stromal cell antigen 2	-0.85	8.28	4.48e-08	8.85e-07
SP140	SP140 nuclear body protein	-0.27	7.47	4.5e-08	8.87e-07
ATN1	atrophin 1	0.28	7.85	4.57e-08	9e-07
SH2D1A	SH2 domain containing 1A	0.8	10.41	4.58e-08	9e-07
ASB9	ankyrin repeat and SOCS box containing 9	0.19	7.14	4.71e-08	9.25e-07
MST1	macrophage stimulating 1 (hepatocyte growth factor-like)	-0.58	7.96	4.74e-08	9.29e-07
ZNF672	zinc finger protein 672	-0.32	7.73	4.88e-08	9.56e-07
IL2RB	interleukin 2 receptor, beta	-0.61	8.19	4.89e-08	9.57e-07
EED	embryonic ectoderm development	-0.21	7.46	4.96e-08	9.71e-07
AFF2	AF4/FMR2 family, member 2	0.15	7.1	4.98e-08	9.72e-07
RPL13P5	ribosomal protein L13 pseudogene 5	-0.56	11.03	5e-08	9.76e-07
FAM195B	family with sequence similarity 195, member B	0.35	8.02	5.03e-08	9.81e-07
CDH26	cadherin 26	-0.12	7.1	5.04e-08	9.82e-07
EXD3	exonuclease 3'-5' domain containing 3	-0.17	7.15	5.04e-08	9.82e-07
ACTN1	actinin, alpha 1	0.5	10.07	5.09e-08	9.9e-07
CCND2	cyclin D2	0.34	11.79	5.1e-08	9.92e-07
PIGH	phosphatidylinositol glycan anchor biosynthesis, class H	-0.38	8.21	5.11e-08	9.92e-07
PLCH2	phospholipase C, eta 2	-1.09	7.86	5.12e-08	9.94e-07
SNRPD3	small nuclear ribonucleoprotein D3 polypeptide 18kDa	0.35	7.45	5.13e-08	9.94e-07
ZFAND1	zinc finger, AN1-type domain 1	-0.41	8.1	5.13e-08	9.94e-07
ZNF296	zinc finger protein 296	-0.2	7.16	5.13e-08	9.94e-07
FOXP1	forkhead box P1	0.28	7.67	5.18e-08	1e-06
PTOV1	prostate tumor overexpressed 1	0.35	9.73	5.2e-08	1e-06
ZDHHC3	zinc finger, DHHC-type containing 3	0.23	7.5	5.21e-08	1.01e-06
HSPB1	heat shock 27kDa protein 1	0.37	11.19	5.23e-08	1.01e-06
GRSF1	G-rich RNA sequence binding factor 1	0.32	8.99	5.28e-08	1.02e-06
THOC2	THO complex 2	0.65	8.05	5.28e-08	1.02e-06
SLC38A10	solute carrier family 38, member 10	0.21	7.29	5.37e-08	1.03e-06
VHL	von Hippel-Lindau tumor suppressor, E3 ubiquitin protein ligase	0.46	9.55	5.37e-08	1.03e-06
UCN	urocortin	-0.19	7.3	5.43e-08	1.04e-06
GPR89B	G protein-coupled receptor 89B	0.36	7.47	5.44e-08	1.04e-06
CTLA4	cytotoxic T-lymphocyte-associated protein 4	-0.56	7.46	5.46e-08	1.05e-06
ACTR2	ARP2 actin-related protein 2 homolog (yeast)	0.49	10.43	5.49e-08	1.05e-06
FOXO4	forkhead box O4	0.44	8.56	5.51e-08	1.05e-06
SRP72	signal recognition particle 72kDa	0.37	9.06	5.51e-08	1.05e-06
TOB1	transducer of ERBB2, 1	0.95	9.59	5.52e-08	1.05e-06
PICK1	protein interacting with PRKCA 1	-0.22	7.88	5.53e-08	1.06e-06
HIST1H2BK	histone cluster 1, H2bk	0.84	9.68	5.57e-08	1.06e-06
TARBP2	TAR (HIV-1) RNA binding protein 2	-0.17	7.47	5.58e-08	1.06e-06
TMEM258	transmembrane protein 258	0.37	11.67	5.58e-08	1.06e-06
TSPAN32	tetraspanin 32	-0.86	10.14	5.58e-08	1.06e-06
NABP2	nucleic acid binding protein 2	0.23	7.58	5.59e-08	1.06e-06
CD96	CD96 molecule	0.47	10.32	5.62e-08	1.07e-06
RNF144B	ring finger protein 144B	0.15	7.28	5.63e-08	1.07e-06
ZNF23	zinc finger protein 23	-0.43	7.88	5.63e-08	1.07e-06
TUBA4A	tubulin, alpha 4a	-0.47	9.24	5.66e-08	1.07e-06
SUV420H1	suppressor of variegation 4-20 homolog 1 (Drosophila)	0.29	8.55	5.69e-08	1.07e-06
UQCRC1	ubiquinol-cytochrome c reductase core protein I	0.29	8.71	5.69e-08	1.07e-06
RNF14	ring finger protein 14	0.39	8.49	5.73e-08	1.08e-06
RPL26L1	ribosomal protein L26-like 1	0.22	8.43	5.79e-08	1.09e-06
YWHAB	tyrosine 3-monooxygenase/tryptophan 5-monooxygenase activation protein, beta	0.49	11.62	5.93e-08	1.12e-06
TMEM55A	transmembrane protein 55A	-0.22	7.61	5.97e-08	1.12e-06
ARHGAP17	Rho GTPase activating protein 17	-0.48	8.97	6e-08	1.13e-06
LPAR2	lysophosphatidic acid receptor 2	-0.62	9.28	6e-08	1.13e-06
FAR2	fatty acyl CoA reductase 2	0.16	7.14	6.01e-08	1.13e-06
RAC1	ras-related C3 botulinum toxin substrate 1 (rho family, small GTP binding protein Rac1)	0.52	9.6	6.02e-08	1.13e-06
BCL2L13	BCL2-like 13 (apoptosis facilitator)	-0.45	9.4	6.07e-08	1.14e-06
JADE3	jade family PHD finger 3	0.12	7.14	6.08e-08	1.14e-06
SMEK2	SMEK homolog 2, suppressor of mek1 (Dictyostelium)	-0.39	9.21	6.08e-08	1.14e-06
SAFB2	scaffold attachment factor B2	-0.51	9.83	6.12e-08	1.14e-06
SLC25A4	solute carrier family 25 (mitochondrial carrier; adenine nucleotide translocator), member 4	-0.22	7.12	6.22e-08	1.16e-06
YTHDF2	YTH domain family, member 2	0.43	9.31	6.28e-08	1.17e-06
TRPT1	tRNA phosphotransferase 1	-0.33	9.18	6.32e-08	1.18e-06
CS	citrate synthase	0.56	7.88	6.34e-08	1.18e-06
2020-09-06	septin 6	0.36	7.72	6.36e-08	1.18e-06
RPL36AL	ribosomal protein L36a-like	-0.59	12.43	6.36e-08	1.18e-06
ACAP3	ArfGAP with coiled-coil, ankyrin repeat and PH domains 3	0.18	7.14	6.39e-08	1.19e-06
NCKIPSD	NCK interacting protein with SH3 domain	-0.24	7.51	6.39e-08	1.19e-06
CYP2C8	cytochrome P450, family 2, subfamily C, polypeptide 8	0.19	7.14	6.41e-08	1.19e-06
SH3KBP1	SH3-domain kinase binding protein 1	0.32	7.47	6.49e-08	1.2e-06
NFXL1	nuclear transcription factor, X-box binding-like 1	-0.21	7.67	6.54e-08	1.21e-06
RNF130	ring finger protein 130	-0.35	7.42	6.56e-08	1.21e-06
DSTYK	dual serine/threonine and tyrosine protein kinase	0.13	7.15	6.62e-08	1.22e-06
SYVN1	synovial apoptosis inhibitor 1, synoviolin	-0.37	8.73	6.63e-08	1.22e-06
COG2	component of oligomeric golgi complex 2	-0.31	8.23	6.72e-08	1.24e-06
IP6K2	inositol hexakisphosphate kinase 2	0.38	7.43	6.77e-08	1.25e-06
CD37	CD37 molecule	0.44	9.67	6.79e-08	1.25e-06
TTC12	tetratricopeptide repeat domain 12	-0.44	7.37	6.83e-08	1.26e-06
RCE1	Ras converting CAAX endopeptidase 1	0.23	7.3	6.9e-08	1.27e-06
MAPKAPK5	mitogen-activated protein kinase-activated protein kinase 5	-0.39	9.12	7.01e-08	1.29e-06
CAMK1D	calcium/calmodulin-dependent protein kinase ID	0.22	7.23	7.02e-08	1.29e-06
STMN1	stathmin 1	0.48	7.52	7.02e-08	1.29e-06
TAF6L	TAF6-like RNA polymerase II, p300/CBP-associated factor (PCAF)-associated factor, 65kDa	-0.3	8.52	7.11e-08	1.3e-06
WBP1	WW domain binding protein 1	-0.32	8.21	7.16e-08	1.31e-06
MSL3	male-specific lethal 3 homolog (Drosophila)	0.78	7.62	7.2e-08	1.31e-06
INTS1	integrator complex subunit 1	-0.42	8.62	7.25e-08	1.32e-06
CTLA4	cytotoxic T-lymphocyte-associated protein 4	-0.14	7.07	7.35e-08	1.34e-06
MOSPD3	motile sperm domain containing 3	0.3	7.54	7.35e-08	1.34e-06
ELMSAN1	ELM2 and Myb/SANT-like domain containing 1	-0.37	8.84	7.36e-08	1.34e-06
GTPBP8	GTP-binding protein 8 (putative)	0.46	8.27	7.39e-08	1.34e-06
SBDS	Shwachman-Bodian-Diamond syndrome	-0.93	9.87	7.44e-08	1.35e-06
HNRNPLL	heterogeneous nuclear ribonucleoprotein L-like	-0.32	7.59	7.49e-08	1.36e-06
DEAF1	DEAF1 transcription factor	0.31	7.46	7.59e-08	1.38e-06
KLHL3	kelch-like family member 3	0.56	9.76	7.6e-08	1.38e-06
ELF2	E74-like factor 2 (ets domain transcription factor)	0.12	7.09	7.65e-08	1.39e-06
ADD3	adducin 3 (gamma)	0.87	8.65	7.67e-08	1.39e-06
MFGE8	milk fat globule-EGF factor 8 protein	-0.71	9.06	7.7e-08	1.39e-06
LYAR	Ly1 antibody reactive	-0.34	8.95	7.72e-08	1.39e-06
ANXA1	annexin A1	0.73	11.31	7.78e-08	1.4e-06
ZNF333	zinc finger protein 333	-0.22	7.55	7.85e-08	1.42e-06
SP3	Sp3 transcription factor	-0.39	8.36	7.86e-08	1.42e-06
CCDC130	coiled-coil domain containing 130	-0.62	10.6	7.91e-08	1.42e-06
CHD3	chromodomain helicase DNA binding protein 3	0.35	7.86	7.94e-08	1.43e-06
HEMGN	hemogen	0.49	7.41	7.96e-08	1.43e-06
GALNT6	UDP-N-acetyl-alpha-D-galactosamine:polypeptide N-acetylgalactosaminyltransferase 6 (GalNAc-T6)	0.19	7.2	8.25e-08	1.48e-06
PARP4	poly (ADP-ribose) polymerase family, member 4	-0.53	9.27	8.25e-08	1.48e-06
ANP32AP1	acidic (leucine-rich) nuclear phosphoprotein 32 family, member A pseudogene 1	0.19	7.35	8.47e-08	1.52e-06
APH1A	APH1A gamma secretase subunit	-0.39	8.08	8.52e-08	1.53e-06
HAX1	HCLS1 associated protein X-1	-0.36	9.07	8.56e-08	1.53e-06
ATP6V0A1	ATPase, H+ transporting, lysosomal V0 subunit a1	0.37	8.25	8.61e-08	1.54e-06
C3orf18	chromosome 3 open reading frame 18	-0.16	7.36	8.82e-08	1.57e-06
TRAPPC2L	trafficking protein particle complex 2-like	-0.28	7.38	8.88e-08	1.58e-06
GLTP	glycolipid transfer protein	-0.26	9.87	8.89e-08	1.58e-06
FRS3	fibroblast growth factor receptor substrate 3	-0.36	7.66	8.9e-08	1.58e-06
PHF1	PHD finger protein 1	-0.53	8.08	9.06e-08	1.61e-06
MUTYH	mutY homolog	-0.33	8.58	9.07e-08	1.61e-06
NSMF	NMDA receptor synaptonuclear signaling and neuronal migration factor	-0.61	8.72	9.11e-08	1.61e-06
ZBED5	zinc finger, BED-type containing 5	-0.54	10.45	9.11e-08	1.61e-06
FGF9	fibroblast growth factor 9	-0.2	7.12	9.12e-08	1.62e-06
HPSE	heparanase	-0.12	7.04	9.16e-08	1.62e-06
GNAI2	guanine nucleotide binding protein (G protein), alpha inhibiting activity polypeptide 2	0.35	10.59	9.21e-08	1.63e-06
HAGH	hydroxyacylglutathione hydrolase	-0.67	8.78	9.34e-08	1.65e-06
TMCO4	transmembrane and coiled-coil domains 4	-0.1	7.13	9.34e-08	1.65e-06
INPPL1	inositol polyphosphate phosphatase-like 1	-0.47	8.42	9.4e-08	1.66e-06
PODXL2	podocalyxin-like 2	0.27	7.46	9.49e-08	1.67e-06
ITFG2	integrin alpha FG-GAP repeat containing 2	0.34	9.27	9.5e-08	1.67e-06
GRINA	glutamate receptor, ionotropic, N-methyl D-aspartate-associated protein 1 (glutamate binding)	0.33	7.91	9.51e-08	1.67e-06
CCNB1IP1	cyclin B1 interacting protein 1, E3 ubiquitin protein ligase	-0.27	7.92	9.58e-08	1.68e-06
BYSL	bystin-like	0.24	7.26	9.65e-08	1.69e-06
IRF8	interferon regulatory factor 8	-0.33	7.39	9.65e-08	1.69e-06
PFN2	profilin 2	-0.57	7.54	9.65e-08	1.69e-06
KIZ	kizuna centrosomal protein	-0.27	7.59	9.66e-08	1.69e-06
PHF1	PHD finger protein 1	-0.7	8.81	9.69e-08	1.7e-06
GPR183	G protein-coupled receptor 183	-1.06	9.2	9.74e-08	1.7e-06
CCDC132	coiled-coil domain containing 132	-0.3	7.87	9.76e-08	1.71e-06
TRIOBP	TRIO and F-actin binding protein	0.36	8.12	9.87e-08	1.72e-06
CSTF3	cleavage stimulation factor, 3' pre-RNA, subunit 3, 77kDa	0.37	8.58	9.9e-08	1.73e-06
CTPS2	CTP synthase 2	-0.17	7.29	1.02e-07	1.78e-06
PIAS3	protein inhibitor of activated STAT, 3	-0.18	7.38	1.02e-07	1.78e-06
TRAPPC9	trafficking protein particle complex 9	0.19	7.6	1.02e-07	1.78e-06
NKIRAS2	NFKB inhibitor interacting Ras-like 2	0.27	7.88	1.03e-07	1.79e-06
NOTCH1	notch 1	-0.49	8.6	1.03e-07	1.79e-06
ENSA	endosulfine alpha	0.48	7.84	1.04e-07	1.81e-06
GAPDH	glyceraldehyde-3-phosphate dehydrogenase	0.42	11.04	1.04e-07	1.81e-06
MANBAL	mannosidase, beta A, lysosomal-like	-0.19	7.41	1.04e-07	1.8e-06
MRPL14	mitochondrial ribosomal protein L14	0.34	8.51	1.04e-07	1.8e-06
NOP10	NOP10 ribonucleoprotein	0.57	10.57	1.04e-07	1.8e-06
TXNRD2	thioredoxin reductase 2	-0.22	7.64	1.04e-07	1.8e-06
RCAN1	regulator of calcineurin 1	0.22	7.76	1.05e-07	1.81e-06
MMP11	matrix metallopeptidase 11 (stromelysin 3)	-0.13	7.1	1.06e-07	1.83e-06
MIS18BP1	MIS18 binding protein 1	0.56	9.09	1.07e-07	1.85e-06
BSG	basigin (Ok blood group)	0.94	9.12	1.08e-07	1.86e-06
COMT	catechol-O-methyltransferase	-0.26	8.22	1.08e-07	1.85e-06
DDB2	damage-specific DNA binding protein 2, 48kDa	-0.28	7.57	1.08e-07	1.85e-06
DEF6	differentially expressed in FDCP 6 homolog (mouse)	-0.43	9.74	1.08e-07	1.86e-06
ACVR1C	activin A receptor, type IC	-0.16	7.08	1.09e-07	1.87e-06
C1RL	complement component 1, r subcomponent-like	-0.23	7.45	1.1e-07	1.89e-06
EDC4	enhancer of mRNA decapping 4	-0.49	9	1.11e-07	1.9e-06
PLIN2	perilipin 2	0.31	8.02	1.11e-07	1.91e-06
PPCS	phosphopantothenoylcysteine synthetase	-0.3	9.7	1.11e-07	1.9e-06
YAE1D1	Yae1 domain containing 1	-0.35	7.81	1.11e-07	1.9e-06
COX17	COX17 cytochrome c oxidase copper chaperone	-0.5	9.86	1.12e-07	1.91e-06
ERGIC3	ERGIC and golgi 3	0.37	10.59	1.12e-07	1.91e-06
PARVG	parvin, gamma	0.5	9.71	1.12e-07	1.91e-06
PHPT1	phosphohistidine phosphatase 1	0.45	8.52	1.12e-07	1.91e-06
ZBTB25	zinc finger and BTB domain containing 25	-0.41	9.31	1.12e-07	1.91e-06
ZNF800	zinc finger protein 800	-0.45	8.78	1.12e-07	1.91e-06
FAM13A	family with sequence similarity 13, member A	0.68	7.61	1.14e-07	1.94e-06
RNA28S5	RNA, 28S ribosomal 5	0.93	8.23	1.14e-07	1.94e-06
GINS3	GINS complex subunit 3 (Psf3 homolog)	0.15	7.15	1.15e-07	1.95e-06
PIN1	peptidylprolyl cis/trans isomerase, NIMA-interacting 1	-0.23	10.08	1.15e-07	1.96e-06
SPRY1	sprouty homolog 1, antagonist of FGF signaling (Drosophila)	1.09	7.8	1.15e-07	1.96e-06
ATP6V0E2	ATPase, H+ transporting V0 subunit e2	-0.5	10.39	1.16e-07	1.96e-06
BCL7B	B-cell CLL/lymphoma 7B	-0.41	7.85	1.16e-07	1.96e-06
COA5	cytochrome c oxidase assembly factor 5	-0.44	8.86	1.16e-07	1.97e-06
EFNA4	ephrin-A4	-0.11	7.15	1.16e-07	1.97e-06
EIF4E2	eukaryotic translation initiation factor 4E family member 2	0.41	8.54	1.18e-07	2e-06
GSR	glutathione reductase	0.27	7.53	1.18e-07	2e-06
TCF12	transcription factor 12	0.5	8.07	1.18e-07	2e-06
GMCL1	germ cell-less, spermatogenesis associated 1	0.27	7.45	1.19e-07	2.01e-06
PSMB2	proteasome (prosome, macropain) subunit, beta type, 2	0.49	8.58	1.19e-07	2.01e-06
ATP5I	ATP synthase, H+ transporting, mitochondrial Fo complex, subunit E	0.33	11.4	1.2e-07	2.01e-06
BEX2	brain expressed X-linked 2	-0.7	9.85	1.2e-07	2.02e-06
TNFRSF4	tumor necrosis factor receptor superfamily, member 4	-0.19	7.27	1.2e-07	2.02e-06
LPHN1	latrophilin 1	0.44	8.74	1.21e-07	2.03e-06
HUWE1	HECT, UBA and WWE domain containing 1, E3 ubiquitin protein ligase	0.28	7.54	1.22e-07	2.04e-06
LYRM1	LYR motif containing 1	-0.38	8.95	1.22e-07	2.05e-06
STAG3	stromal antigen 3	0.25	7.4	1.22e-07	2.05e-06
GTF2IP1	general transcription factor IIi, pseudogene 1	0.65	8.34	1.25e-07	2.09e-06
PIK3C2B	phosphatidylinositol-4-phosphate 3-kinase, catalytic subunit type 2 beta	0.28	7.56	1.25e-07	2.09e-06
PHF19	PHD finger protein 19	-0.32	8.57	1.26e-07	2.11e-06
MOCS1	molybdenum cofactor synthesis 1	-0.11	7.08	1.27e-07	2.11e-06
UBALD1	UBA-like domain containing 1	0.36	7.6	1.27e-07	2.13e-06
GRM2	glutamate receptor, metabotropic 2	-0.38	7.5	1.28e-07	2.13e-06
CAPG	capping protein (actin filament), gelsolin-like	0.17	7.16	1.3e-07	2.16e-06
EZH2	enhancer of zeste homolog 2 (Drosophila)	0.13	7.17	1.3e-07	2.17e-06
NRCAM	neuronal cell adhesion molecule	-0.63	7.33	1.3e-07	2.17e-06
GOLGA4	golgin A4	-0.23	7.34	1.31e-07	2.18e-06
CPT1B	carnitine palmitoyltransferase 1B (muscle)	-0.76	8.18	1.32e-07	2.19e-06
MTR	5-methyltetrahydrofolate-homocysteine methyltransferase	-0.39	8.49	1.32e-07	2.19e-06
CAND1	cullin-associated and neddylation-dissociated 1	0.4	8.15	1.33e-07	2.2e-06
UBE2A	ubiquitin-conjugating enzyme E2A	0.48	8.69	1.33e-07	2.2e-06
POLE2	polymerase (DNA directed), epsilon 2, accessory subunit	0.14	7.21	1.34e-07	2.22e-06
RALY	RALY heterogeneous nuclear ribonucleoprotein	0.41	8.6	1.34e-07	2.22e-06
ENKD1	enkurin domain containing 1	-0.28	7.86	1.35e-07	2.23e-06
EXT2	exostosin glycosyltransferase 2	-0.21	7.53	1.35e-07	2.23e-06
MYBL1	v-myb avian myeloblastosis viral oncogene homolog-like 1	-0.24	7.27	1.35e-07	2.23e-06
SPRY1	sprouty homolog 1, antagonist of FGF signaling (Drosophila)	1.34	8.26	1.35e-07	2.22e-06
SVIL	supervillin	-0.47	9.37	1.35e-07	2.23e-06
NDST2	N-deacetylase/N-sulfotransferase (heparan glucosaminyl) 2	-0.36	8.2	1.36e-07	2.24e-06
PPTC7	PTC7 protein phosphatase homolog (S. cerevisiae)	0.37	7.63	1.36e-07	2.24e-06
TCF7	transcription factor 7 (T-cell specific, HMG-box)	0.58	8.37	1.36e-07	2.24e-06
PLEKHB2	pleckstrin homology domain containing, family B (evectins) member 2	0.37	7.51	1.37e-07	2.25e-06
MCM5	minichromosome maintenance complex component 5	0.33	8.24	1.38e-07	2.27e-06
ARF5	ADP-ribosylation factor 5	0.38	9.44	1.4e-07	2.3e-06
RNF167	ring finger protein 167	0.4	8.89	1.4e-07	2.29e-06
SMARCB1	SWI/SNF related, matrix associated, actin dependent regulator of chromatin, subfamily b, member 1	0.32	8.6	1.42e-07	2.33e-06
FYN	FYN oncogene related to SRC, FGR, YES	0.42	9.32	1.45e-07	2.38e-06
ATXN10	ataxin 10	0.17	7.43	1.48e-07	2.42e-06
DHRS4	dehydrogenase/reductase (SDR family) member 4	0.4	9.33	1.49e-07	2.44e-06
GPR114	G protein-coupled receptor 114	0.56	7.35	1.49e-07	2.43e-06
IRAK2	interleukin-1 receptor-associated kinase 2	-0.21	7.37	1.49e-07	2.44e-06
AUP1	ancient ubiquitous protein 1	-0.33	8.67	1.51e-07	2.46e-06
SERP2	stress-associated endoplasmic reticulum protein family member 2	0.12	7.04	1.51e-07	2.46e-06
ANKRA2	ankyrin repeat, family A (RFXANK-like), 2	-0.37	9.61	1.53e-07	2.49e-06
DGCR8	DGCR8 microprocessor complex subunit	0.36	8.3	1.53e-07	2.49e-06
ITM2C	integral membrane protein 2C	0.44	8.61	1.53e-07	2.49e-06
FEZ2	fasciculation and elongation protein zeta 2 (zygin II)	0.44	8.32	1.55e-07	2.52e-06
PRKAR1B	protein kinase, cAMP-dependent, regulatory, type I, beta	0.46	7.48	1.57e-07	2.56e-06
ADCY9	adenylate cyclase 9	-0.09	7.05	1.58e-07	2.56e-06
FAM153B	family with sequence similarity 153, member B	-0.88	7.92	1.58e-07	2.56e-06
PRKAG2	protein kinase, AMP-activated, gamma 2 non-catalytic subunit	-0.27	7.52	1.58e-07	2.56e-06
RHOBTB3	Rho-related BTB domain containing 3	0.28	7.39	1.59e-07	2.57e-06
ACOT4	acyl-CoA thioesterase 4	-0.28	7.23	1.61e-07	2.6e-06
CCNG1	cyclin G1	-0.47	9.9	1.61e-07	2.6e-06
RNF114	ring finger protein 114	-0.28	9.04	1.61e-07	2.6e-06
RBM42	RNA binding motif protein 42	0.45	8.91	1.62e-07	2.62e-06
CNBP	CCHC-type zinc finger, nucleic acid binding protein	-0.34	11.04	1.63e-07	2.63e-06
OCIAD2	OCIA domain containing 2	0.41	9.99	1.63e-07	2.63e-06
NDUFS5	NADH dehydrogenase (ubiquinone) Fe-S protein 5, 15kDa (NADH-coenzyme Q reductase)	-0.34	11.24	1.64e-07	2.64e-06
POLR1D	polymerase (RNA) I polypeptide D, 16kDa	0.38	8.49	1.66e-07	2.67e-06
CBX3	chromobox homolog 3	0.51	8.47	1.67e-07	2.68e-06
GTF2F1	general transcription factor IIF, polypeptide 1, 74kDa	0.27	8.8	1.67e-07	2.68e-06
PPIG	peptidylprolyl isomerase G (cyclophilin G)	-0.22	7.53	1.67e-07	2.68e-06
CNOT3	CCR4-NOT transcription complex, subunit 3	0.37	7.84	1.68e-07	2.69e-06
IP6K2	inositol hexakisphosphate kinase 2	0.45	7.41	1.68e-07	2.69e-06
NUSAP1	nucleolar and spindle associated protein 1	0.15	7.15	1.68e-07	2.69e-06
ZC3H12B	zinc finger CCCH-type containing 12B	-0.28	7.56	1.68e-07	2.69e-06
ATP5J2	ATP synthase, H+ transporting, mitochondrial Fo complex, subunit F2	0.28	9.92	1.69e-07	2.71e-06
EPB41L4A-AS1	EPB41L4A antisense RNA 1	-0.79	10.93	1.73e-07	2.77e-06
RGMB	repulsive guidance molecule family member b	-0.42	7.43	1.73e-07	2.76e-06
CCDC93	coiled-coil domain containing 93	-0.46	8.67	1.75e-07	2.79e-06
MDK	midkine (neurite growth-promoting factor 2)	0.44	7.61	1.75e-07	2.79e-06
MPZL1	myelin protein zero-like 1	0.2	7.3	1.75e-07	2.79e-06
MICA	MHC class I polypeptide-related sequence A	-0.18	7.13	1.76e-07	2.8e-06
POLR3F	polymerase (RNA) III (DNA directed) polypeptide F, 39 kDa	-0.3	7.86	1.77e-07	2.81e-06
WSB1	WD repeat and SOCS box containing 1	-0.36	9	1.77e-07	2.81e-06
TDP2	tyrosyl-DNA phosphodiesterase 2	-0.25	7.46	1.79e-07	2.83e-06
BLOC1S1	biogenesis of lysosomal organelles complex-1, subunit 1	0.42	8.74	1.8e-07	2.86e-06
DUSP28	dual specificity phosphatase 28	-0.2	8.36	1.82e-07	2.87e-06
GAR1	GAR1 ribonucleoprotein	0.19	7.51	1.82e-07	2.87e-06
SAP30	Sin3A-associated protein, 30kDa	0.29	7.42	1.82e-07	2.87e-06
CFL1	cofilin 1 (non-muscle)	0.32	11.87	1.83e-07	2.9e-06
DAPP1	dual adaptor of phosphotyrosine and 3-phosphoinositides	-0.21	7.32	1.84e-07	2.9e-06
NKIRAS1	NFKB inhibitor interacting Ras-like 1	-0.14	7.3	1.84e-07	2.9e-06
OBFC1	oligonucleotide/oligosaccharide-binding fold containing 1	-0.15	7.38	1.84e-07	2.9e-06
PLIN2	perilipin 2	0.45	9.21	1.85e-07	2.91e-06
RPL4	ribosomal protein L4	-0.36	12.75	1.87e-07	2.94e-06
EPB41L4A-AS1	EPB41L4A antisense RNA 1	-0.79	10.71	1.88e-07	2.95e-06
AAR2	AAR2 splicing factor homolog (S. cerevisiae)	0.47	8.54	1.93e-07	3.03e-06
SLC38A6	solute carrier family 38, member 6	-0.19	7.47	1.94e-07	3.05e-06
ST8SIA1	ST8 alpha-N-acetyl-neuraminide alpha-2,8-sialyltransferase 1	-0.13	7.08	1.94e-07	3.04e-06
DLEU1	deleted in lymphocytic leukemia 1 (non-protein coding)	0.42	7.97	1.97e-07	3.08e-06
TMEM216	transmembrane protein 216	-0.35	8.07	1.97e-07	3.08e-06
IFFO1	intermediate filament family orphan 1	-0.51	9.49	1.99e-07	3.11e-06
BRD4	bromodomain containing 4	0.19	7.15	2e-07	3.12e-06
GATS	GATS, stromal antigen 3 opposite strand	0.51	8.04	2e-07	3.12e-06
ZNF280D	zinc finger protein 280D	0.24	7.55	2e-07	3.12e-06
PRR13	proline rich 13	-0.29	12.16	2.01e-07	3.13e-06
HEMGN	hemogen	0.28	7.16	2.02e-07	3.15e-06
LY9	lymphocyte antigen 9	-0.54	8.8	2.02e-07	3.14e-06
GLS	glutaminase	-0.6	8.35	2.03e-07	3.16e-06
RRAS	related RAS viral (r-ras) oncogene homolog	-0.31	7.91	2.06e-07	3.2e-06
PDE4D	phosphodiesterase 4D, cAMP-specific	0.98	7.8	2.07e-07	3.21e-06
C1orf115	chromosome 1 open reading frame 115	-0.19	7.1	2.08e-07	3.23e-06
RBKS	ribokinase	-0.19	7.35	2.08e-07	3.23e-06
E2F4	E2F transcription factor 4, p107/p130-binding	-0.21	9.18	2.11e-07	3.27e-06
SLC25A45	solute carrier family 25, member 45	0.3	7.75	2.11e-07	3.27e-06
JMJD8	jumonji domain containing 8	-0.37	10.37	2.12e-07	3.28e-06
OSTC	oligosaccharyltransferase complex subunit (non-catalytic)	0.47	9.38	2.14e-07	3.31e-06
SYTL1	synaptotagmin-like 1	0.43	9.7	2.14e-07	3.3e-06
LOC100240735	uncharacterized LOC100240735	-0.33	7.42	2.15e-07	3.33e-06
LRCH4	leucine-rich repeats and calponin homology (CH) domain containing 4	-0.44	9.37	2.16e-07	3.33e-06
NBPF3	neuroblastoma breakpoint family, member 3	-0.63	9.62	2.16e-07	3.33e-06
SMAP1	small ArfGAP 1	0.49	8.27	2.19e-07	3.37e-06
PNRC2	proline-rich nuclear receptor coactivator 2	-0.48	10.07	2.21e-07	3.4e-06
BMPR2	bone morphogenetic protein receptor, type II (serine/threonine kinase)	0.28	7.97	2.22e-07	3.41e-06
C20orf197	chromosome 20 open reading frame 197	0.1	7.05	2.22e-07	3.41e-06
COMMD3	COMM domain containing 3	0.41	10.32	2.22e-07	3.41e-06
PSMC1	proteasome (prosome, macropain) 26S subunit, ATPase, 1	1.09	9.12	2.22e-07	3.41e-06
TSPAN14	tetraspanin 14	0.4	8.44	2.22e-07	3.41e-06
BCL7A	B-cell CLL/lymphoma 7A	0.11	7.12	2.24e-07	3.44e-06
TAB1	TGF-beta activated kinase 1/MAP3K7 binding protein 1	0.27	7.98	2.25e-07	3.44e-06
SOAT2	sterol O-acyltransferase 2	0.17	7.11	2.26e-07	3.46e-06
LRP5L	low density lipoprotein receptor-related protein 5-like	-0.47	8.07	2.31e-07	3.54e-06
BMP1	bone morphogenetic protein 1	0.12	7.21	2.32e-07	3.54e-06
TTC18	tetratricopeptide repeat domain 18	-0.13	7.16	2.32e-07	3.54e-06
LINC00094	long intergenic non-protein coding RNA 94	-0.18	7.29	2.33e-07	3.55e-06
MDC1	mediator of DNA-damage checkpoint 1	-0.31	9.12	2.33e-07	3.56e-06
NPRL2	nitrogen permease regulator-like 2 (S. cerevisiae)	-0.38	9.64	2.36e-07	3.59e-06
PRDM2	PR domain containing 2, with ZNF domain	-0.14	7.23	2.37e-07	3.6e-06
SOX8	SRY (sex determining region Y)-box 8	-0.37	8.16	2.37e-07	3.61e-06
PARP10	poly (ADP-ribose) polymerase family, member 10	-0.63	9.68	2.39e-07	3.63e-06
RABGAP1	RAB GTPase activating protein 1	0.5	8.48	2.39e-07	3.63e-06
AP5M1	adaptor-related protein complex 5, mu 1 subunit	-0.32	8.12	2.4e-07	3.64e-06
GPX7	glutathione peroxidase 7	0.59	9.29	2.41e-07	3.66e-06
CASP6	caspase 6, apoptosis-related cysteine peptidase	-0.29	7.86	2.43e-07	3.68e-06
HM13	histocompatibility (minor) 13	0.16	7.19	2.43e-07	3.68e-06
MATK	megakaryocyte-associated tyrosine kinase	0.1	7.03	2.44e-07	3.69e-06
TFAP4	transcription factor AP-4 (activating enhancer binding protein 4)	0.22	7.48	2.44e-07	3.69e-06
SIMC1	SUMO-interacting motifs containing 1	-0.28	7.52	2.45e-07	3.69e-06
TCF7	transcription factor 7 (T-cell specific, HMG-box)	0.5	8.24	2.45e-07	3.69e-06
LAGE3	L antigen family, member 3	0.53	9.92	2.47e-07	3.73e-06
WASH2P	WAS protein family homolog 2 pseudogene	0.24	7.72	2.47e-07	3.72e-06
CUL4A	cullin 4A	0.43	8.76	2.48e-07	3.74e-06
AK2	adenylate kinase 2	0.3	8.23	2.49e-07	3.74e-06
EIF3B	eukaryotic translation initiation factor 3, subunit B	0.42	9.54	2.49e-07	3.74e-06
TP53INP1	tumor protein p53 inducible nuclear protein 1	0.72	8.58	2.49e-07	3.74e-06
KRI1	KRI1 homolog (S. cerevisiae)	-0.34	8.68	2.5e-07	3.75e-06
ABLIM1	actin binding LIM protein 1	0.4	12.38	2.52e-07	3.78e-06
PTPLAD1	protein tyrosine phosphatase-like A domain containing 1	0.33	7.33	2.54e-07	3.8e-06
AGPAT5	1-acylglycerol-3-phosphate O-acyltransferase 5	0.2	7.2	2.56e-07	3.83e-06
NHLRC4	NHL repeat containing 4	0.56	7.48	2.56e-07	3.83e-06
SPEF2	sperm flagellar 2	-0.17	7.2	2.6e-07	3.89e-06
GON4L	gon-4-like (C. elegans)	-0.35	8.92	2.63e-07	3.93e-06
PYCR1	pyrroline-5-carboxylate reductase 1	0.11	7.13	2.63e-07	3.92e-06
ZNF154	zinc finger protein 154	0.69	8.27	2.63e-07	3.92e-06
MBD6	methyl-CpG binding domain protein 6	-0.56	8.74	2.65e-07	3.95e-06
AMDHD1	amidohydrolase domain containing 1	-0.16	7.12	2.7e-07	4.03e-06
HCST	hematopoietic cell signal transducer	-0.28	8.27	2.71e-07	4.04e-06
HMHA1	histocompatibility (minor) HA-1	-0.58	9.44	2.72e-07	4.05e-06
TMEM64	transmembrane protein 64	-0.2	7.29	2.73e-07	4.06e-06
XPO4	exportin 4	-0.29	8.9	2.73e-07	4.06e-06
FAM219B	family with sequence similarity 219, member B	-0.3	7.87	2.77e-07	4.11e-06
VMP1	vacuole membrane protein 1	-0.29	8.25	2.79e-07	4.14e-06
EIF4ENIF1	eukaryotic translation initiation factor 4E nuclear import factor 1	-0.19	7.94	2.81e-07	4.17e-06
GNG2	guanine nucleotide binding protein (G protein), gamma 2	0.72	8.86	2.82e-07	4.18e-06
LRRN3	leucine rich repeat neuronal 3	1.46	10.37	2.82e-07	4.18e-06
ZNF654	zinc finger protein 654	0.29	7.32	2.82e-07	4.18e-06
C16orf86	chromosome 16 open reading frame 86	0.25	7.47	2.83e-07	4.19e-06
MSN	moesin	0.5	11.58	2.86e-07	4.23e-06
ANKK1	ankyrin repeat and kinase domain containing 1	-0.12	7.05	2.88e-07	4.25e-06
GLRX2	glutaredoxin 2	-0.22	7.46	2.9e-07	4.27e-06
SEC22C	SEC22 vesicle trafficking protein homolog C (S. cerevisiae)	-0.3	8.63	2.9e-07	4.27e-06
S100Z	S100 calcium binding protein Z	0.11	7.05	2.91e-07	4.29e-06
NME4	NME/NM23 nucleoside diphosphate kinase 4	0.39	9.63	2.92e-07	4.3e-06
CENPT	centromere protein T	0.63	9.59	2.93e-07	4.31e-06
NR2C1	nuclear receptor subfamily 2, group C, member 1	-0.12	7.09	2.93e-07	4.31e-06
MAPK8IP3	mitogen-activated protein kinase 8 interacting protein 3	0.5	9.64	2.96e-07	4.35e-06
FADD	Fas (TNFRSF6)-associated via death domain	-0.29	7.74	2.98e-07	4.38e-06
FAM8A1	family with sequence similarity 8, member A1	-0.27	8.1	3e-07	4.41e-06
ZNF414	zinc finger protein 414	0.2	7.4	3.01e-07	4.42e-06
DNHD1	dynein heavy chain domain 1	-0.49	7.65	3.02e-07	4.43e-06
ASIC1	acid-sensing (proton-gated) ion channel 1	0.65	7.56	3.05e-07	4.47e-06
RFTN1	raftlin, lipid raft linker 1	0.34	9.98	3.06e-07	4.48e-06
DNAH1	dynein, axonemal, heavy chain 1	-0.44	8.65	3.07e-07	4.49e-06
DYRK1A	dual-specificity tyrosine-(Y)-phosphorylation regulated kinase 1A	-0.4	9.85	3.08e-07	4.51e-06
LTBP3	latent transforming growth factor beta binding protein 3	-0.7	9.78	3.09e-07	4.51e-06
IP6K2	inositol hexakisphosphate kinase 2	0.46	7.45	3.11e-07	4.55e-06
PDE3B	phosphodiesterase 3B, cGMP-inhibited	-0.46	8.65	3.12e-07	4.55e-06
UCP3	uncoupling protein 3 (mitochondrial, proton carrier)	-0.16	7.25	3.13e-07	4.56e-06
MBLAC2	metallo-beta-lactamase domain containing 2	-0.2	7.54	3.16e-07	4.61e-06
LMNB1	lamin B1	0.14	7.26	3.18e-07	4.62e-06
HK1	hexokinase 1	0.39	11.16	3.21e-07	4.67e-06
DYRK2	dual-specificity tyrosine-(Y)-phosphorylation regulated kinase 2	0.68	7.96	3.22e-07	4.68e-06
KIAA1279	KIAA1279	-0.27	7.73	3.22e-07	4.68e-06
TP73-AS1	TP73 antisense RNA 1	-0.21	8.01	3.26e-07	4.74e-06
CCNB2	cyclin B2	0.12	7.05	3.27e-07	4.75e-06
SNORD87	small nucleolar RNA, C/D box 87	-0.23	7.38	3.28e-07	4.76e-06
ZNF579	zinc finger protein 579	0.18	7.35	3.31e-07	4.79e-06
RTN4	reticulon 4	-0.34	9.27	3.32e-07	4.8e-06
SUOX	sulfite oxidase	0.17	7.15	3.32e-07	4.8e-06
SNHG12	small nucleolar RNA host gene 12 (non-protein coding)	-0.23	7.58	3.33e-07	4.82e-06
CBR3	carbonyl reductase 3	-0.59	7.45	3.34e-07	4.83e-06
SLC39A8	solute carrier family 39 (zinc transporter), member 8	-0.4	7.99	3.41e-07	4.93e-06
ZBTB16	zinc finger and BTB domain containing 16	-0.27	7.17	3.43e-07	4.96e-06
RORA	RAR-related orphan receptor A	-0.38	8.39	3.48e-07	5.02e-06
ZSCAN16	zinc finger and SCAN domain containing 16	-0.31	8.03	3.5e-07	5.04e-06
GGCX	gamma-glutamyl carboxylase	-0.13	7.22	3.51e-07	5.06e-06
LAMTOR5	late endosomal/lysosomal adaptor, MAPK and MTOR activator 5	0.24	10.37	3.51e-07	5.05e-06
PSPC1	paraspeckle component 1	-0.31	8.44	3.51e-07	5.05e-06
BTBD2	BTB (POZ) domain containing 2	-0.37	10	3.52e-07	5.07e-06
CALY	calcyon neuron-specific vesicular protein	-0.1	7.04	3.53e-07	5.07e-06
CD2BP2	CD2 (cytoplasmic tail) binding protein 2	-0.31	9.17	3.58e-07	5.14e-06
ZZEF1	zinc finger, ZZ-type with EF-hand domain 1	-0.42	8.79	3.6e-07	5.17e-06
MCEE	methylmalonyl CoA epimerase	-0.44	8.34	3.61e-07	5.17e-06
RARRES3	retinoic acid receptor responder (tazarotene induced) 3	-0.49	11	3.63e-07	5.2e-06
ARIH2	ariadne RBR E3 ubiquitin protein ligase 2	-0.25	9.32	3.65e-07	5.23e-06
FKBP4	FK506 binding protein 4, 59kDa	0.24	7.67	3.66e-07	5.23e-06
ADSSL1	adenylosuccinate synthase like 1	-0.12	7.13	3.68e-07	5.27e-06
CD6	CD6 molecule	-0.34	11.4	3.68e-07	5.26e-06
LIX1L	Lix1 homolog (mouse)-like	-0.21	7.66	3.69e-07	5.27e-06
VPS29	vacuolar protein sorting 29 homolog (S. cerevisiae)	-0.27	10.27	3.7e-07	5.28e-06
ASTE1	asteroid homolog 1 (Drosophila)	-0.25	7.75	3.71e-07	5.29e-06
UBA1	ubiquitin-like modifier activating enzyme 1	0.59	9.56	3.71e-07	5.29e-06
RASGRP2	RAS guanyl releasing protein 2 (calcium and DAG-regulated)	-0.66	11.22	3.76e-07	5.35e-06
PP7080	uncharacterized LOC25845	-0.43	8.41	3.77e-07	5.36e-06
NPC1	Niemann-Pick disease, type C1	-0.25	7.54	3.78e-07	5.37e-06
SIGIRR	single immunoglobulin and toll-interleukin 1 receptor (TIR) domain	0.42	8.09	3.78e-07	5.37e-06
DYNC2H1	dynein, cytoplasmic 2, heavy chain 1	-0.15	7.2	3.8e-07	5.4e-06
CELA1	chymotrypsin-like elastase family, member 1	-0.66	8.85	3.84e-07	5.45e-06
AES	amino-terminal enhancer of split	0.41	11.78	3.89e-07	5.52e-06
ALKBH6	alkB, alkylation repair homolog 6 (E. coli)	-0.25	8.24	3.9e-07	5.52e-06
ATP5D	ATP synthase, H+ transporting, mitochondrial F1 complex, delta subunit	0.29	10.65	3.91e-07	5.53e-06
SRRM1	serine/arginine repetitive matrix 1	-0.29	10.73	3.91e-07	5.54e-06
ATP2B4	ATPase, Ca++ transporting, plasma membrane 4	0.46	8.29	3.94e-07	5.56e-06
BTN2A1	butyrophilin, subfamily 2, member A1	-0.64	9.26	3.94e-07	5.56e-06
TGOLN2	trans-golgi network protein 2	-0.36	9.57	3.94e-07	5.56e-06
CLSTN1	calsyntenin 1	-0.37	10.29	3.97e-07	5.6e-06
TAF6	TAF6 RNA polymerase II, TATA box binding protein (TBP)-associated factor, 80kDa	0.17	7.33	3.97e-07	5.59e-06
PEX5	peroxisomal biogenesis factor 5	-0.41	9.43	3.99e-07	5.62e-06
FABP5	fatty acid binding protein 5 (psoriasis-associated)	-0.12	7.23	4e-07	5.63e-06
NET1	neuroepithelial cell transforming 1	0.66	9.68	4.02e-07	5.66e-06
PTPRC	protein tyrosine phosphatase, receptor type, C	0.2	7.15	4.04e-07	5.67e-06
NBPF10	neuroblastoma breakpoint family, member 10	1.28	9.24	4.07e-07	5.71e-06
TAP1	transporter 1, ATP-binding cassette, sub-family B (MDR/TAP)	-0.79	10	4.11e-07	5.76e-06
APEX2	APEX nuclease (apurinic/apyrimidinic endonuclease) 2	0.32	7.86	4.14e-07	5.8e-06
FXR1	fragile X mental retardation, autosomal homolog 1	-0.4	9.12	4.14e-07	5.8e-06
LZTFL1	leucine zipper transcription factor-like 1	0.39	7.98	4.19e-07	5.86e-06
NAE1	NEDD8 activating enzyme E1 subunit 1	-0.3	10.12	4.19e-07	5.86e-06
MGST2	microsomal glutathione S-transferase 2	0.79	7.75	4.21e-07	5.88e-06
U2AF2	U2 small nuclear RNA auxiliary factor 2	0.13	7.15	4.25e-07	5.93e-06
MSL3	male-specific lethal 3 homolog (Drosophila)	0.58	7.82	4.26e-07	5.95e-06
SGK1	serum/glucocorticoid regulated kinase 1	1.74	9.85	4.27e-07	5.95e-06
DMTF1	cyclin D binding myb-like transcription factor 1	-0.32	9.41	4.33e-07	6.04e-06
GNG8	guanine nucleotide binding protein (G protein), gamma 8	0.95	7.77	4.34e-07	6.05e-06
MED24	mediator complex subunit 24	0.21	7.96	4.34e-07	6.05e-06
BRD1	bromodomain containing 1	-0.22	7.94	4.37e-07	6.08e-06
MEX3B	mex-3 RNA binding family member B	0.17	7.13	4.37e-07	6.08e-06
SNORD104	small nucleolar RNA, C/D box 104	-0.44	10.03	4.42e-07	6.13e-06
FRMD4A	FERM domain containing 4A	0.17	7.15	4.43e-07	6.15e-06
PDCD4	programmed cell death 4 (neoplastic transformation inhibitor)	0.66	9.11	4.5e-07	6.24e-06
ABCB9	ATP-binding cassette, sub-family B (MDR/TAP), member 9	-0.31	7.52	4.52e-07	6.26e-06
IGFBP3	insulin-like growth factor binding protein 3	-0.1	7.05	4.52e-07	6.26e-06
SNX27	sorting nexin family member 27	-0.33	8.86	4.52e-07	6.26e-06
IL27RA	interleukin 27 receptor, alpha	0.66	9.28	4.55e-07	6.3e-06
TIMD4	T-cell immunoglobulin and mucin domain containing 4	-0.11	7.07	4.6e-07	6.35e-06
MTRF1	mitochondrial translational release factor 1	-0.34	8.12	4.63e-07	6.38e-06
ZBTB2	zinc finger and BTB domain containing 2	-0.25	7.57	4.63e-07	6.38e-06
SYN1	synapsin I	0.27	7.29	4.64e-07	6.39e-06
CCDC106	coiled-coil domain containing 106	-0.29	7.63	4.66e-07	6.42e-06
RBBP8	retinoblastoma binding protein 8	0.18	7.21	4.72e-07	6.49e-06
MAPK13	mitogen-activated protein kinase 13	-0.42	7.96	4.73e-07	6.5e-06
WRAP53	WD repeat containing, antisense to TP53	-0.13	7.22	4.73e-07	6.5e-06
RER1	retention in endoplasmic reticulum sorting receptor 1	-0.22	7.7	4.74e-07	6.5e-06
RGPD1	RANBP2-like and GRIP domain containing 1	-0.41	7.27	4.76e-07	6.52e-06
HSPA13	heat shock protein 70kDa family, member 13	-0.17	7.3	4.8e-07	6.57e-06
TBP	TATA box binding protein	-0.19	8.5	4.81e-07	6.58e-06
RAB6A	RAB6A, member RAS oncogene family	-0.21	7.81	4.82e-07	6.59e-06
SKIV2L	superkiller viralicidic activity 2-like (S. cerevisiae)	-0.33	8.75	4.82e-07	6.59e-06
TMA7	translation machinery associated 7 homolog (S. cerevisiae)	-0.33	11.8	4.88e-07	6.66e-06
DERL1	derlin 1	-0.37	9.23	4.9e-07	6.69e-06
BCKDHB	branched chain keto acid dehydrogenase E1, beta polypeptide	0.14	7.46	4.94e-07	6.74e-06
AQP11	aquaporin 11	-0.11	7.06	4.96e-07	6.76e-06
MAN1B1	mannosidase, alpha, class 1B, member 1	-0.47	8.87	5.02e-07	6.84e-06
ARHGAP12	Rho GTPase activating protein 12	-0.22	7.41	5.03e-07	6.84e-06
MED25	mediator complex subunit 25	0.23	7.64	5.03e-07	6.84e-06
TSC22D1	TSC22 domain family, member 1	0.48	8.28	5.07e-07	6.89e-06
IMPA1	inositol(myo)-1(or 4)-monophosphatase 1	-0.38	8.05	5.09e-07	6.92e-06
BAIAP2L2	BAI1-associated protein 2-like 2	-0.22	7.52	5.13e-07	6.97e-06
TMEM39B	transmembrane protein 39B	0.31	8.67	5.15e-07	6.99e-06
CD164	CD164 molecule, sialomucin	-0.31	8.24	5.17e-07	7.01e-06
TCEA2	transcription elongation factor A (SII), 2	-0.3	8.25	5.17e-07	7.01e-06
TSPO	translocator protein (18kDa)	-0.79	8.19	5.18e-07	7.01e-06
LAMTOR4	late endosomal/lysosomal adaptor, MAPK and MTOR activator 4	-0.37	10.35	5.2e-07	7.04e-06
FANCE	Fanconi anemia, complementation group E	-0.36	7.72	5.22e-07	7.06e-06
MRPS25	mitochondrial ribosomal protein S25	-0.48	8.29	5.22e-07	7.06e-06
CELSR3	cadherin, EGF LAG seven-pass G-type receptor 3	-0.38	7.6	5.24e-07	7.08e-06
ZNF831	zinc finger protein 831	-0.31	8.09	5.24e-07	7.07e-06
LINC00173	long intergenic non-protein coding RNA 173	-0.12	7.17	5.27e-07	7.11e-06
PAN2	PAN2 poly(A) specific ribonuclease subunit homolog (S. cerevisiae)	-0.45	8.97	5.27e-07	7.11e-06
PFKFB4	6-phosphofructo-2-kinase/fructose-2,6-biphosphatase 4	-0.28	7.36	5.29e-07	7.12e-06
DLEU1	deleted in lymphocytic leukemia 1 (non-protein coding)	0.2	7.5	5.3e-07	7.14e-06
FZD3	frizzled class receptor 3	-0.1	7.08	5.33e-07	7.18e-06
TAF1D	TATA box binding protein (TBP)-associated factor, RNA polymerase I, D, 41kDa	-0.32	7.9	5.39e-07	7.24e-06
GBA2	glucosidase, beta (bile acid) 2	-0.12	7.31	5.41e-07	7.26e-06
S100A10	S100 calcium binding protein A10	-0.43	11.11	5.44e-07	7.3e-06
MAPRE3	microtubule-associated protein, RP/EB family, member 3	-0.14	7.1	5.45e-07	7.32e-06
RNF220	ring finger protein 220	-0.27	8.86	5.46e-07	7.33e-06
PAFAH1B3	platelet-activating factor acetylhydrolase 1b, catalytic subunit 3 (29kDa)	0.29	9.09	5.49e-07	7.36e-06
PRKCA	protein kinase C, alpha	-0.5	10.18	5.51e-07	7.37e-06
SGK1	serum/glucocorticoid regulated kinase 1	1.66	10.18	5.51e-07	7.37e-06
NOL7	nucleolar protein 7, 27kDa	-0.34	10.99	5.54e-07	7.41e-06
DDOST	dolichyl-diphosphooligosaccharide--protein glycosyltransferase subunit (non-catalytic)	-0.27	9.83	5.55e-07	7.43e-06
NSUN5P1	NOP2/Sun domain family, member 5 pseudogene 1	0.22	7.23	5.65e-07	7.55e-06
AKTIP	AKT interacting protein	-0.45	10.03	5.68e-07	7.58e-06
NT5C2	5'-nucleotidase, cytosolic II	0.35	9.87	5.7e-07	7.61e-06
ACVR1B	activin A receptor, type IB	0.16	7.92	5.71e-07	7.61e-06
ISG15	ISG15 ubiquitin-like modifier	0.52	9.01	5.71e-07	7.61e-06
C21orf2	chromosome 21 open reading frame 2	-0.68	8.64	5.73e-07	7.63e-06
C2orf42	chromosome 2 open reading frame 42	-0.42	8.35	5.81e-07	7.73e-06
ACSL4	acyl-CoA synthetase long-chain family member 4	-0.28	8.08	5.82e-07	7.75e-06
CHD1L	chromodomain helicase DNA binding protein 1-like	0.21	7.86	5.83e-07	7.76e-06
OPN3	opsin 3	0.3	7.47	5.88e-07	7.8e-06
RAB6B	RAB6B, member RAS oncogene family	0.3	7.28	5.88e-07	7.8e-06
SERPINF1	serpin peptidase inhibitor, clade F (alpha-2 antiplasmin, pigment epithelium derived factor), member 1	0.36	7.21	5.88e-07	7.8e-06
SMAP1	small ArfGAP 1	0.16	7.23	5.89e-07	7.81e-06
TMEM150A	transmembrane protein 150A	-0.32	7.9	5.89e-07	7.81e-06
UQCC1	ubiquinol-cytochrome c reductase complex assembly factor 1	-0.43	8.48	5.9e-07	7.82e-06
LRRFIP1	leucine rich repeat (in FLII) interacting protein 1	0.74	10.94	5.93e-07	7.85e-06
FXYD5	FXYD domain containing ion transport regulator 5	-0.34	11.51	5.99e-07	7.92e-06
NUP62CL	nucleoporin 62kDa C-terminal like	0.15	7.19	6e-07	7.93e-06
SUB1	SUB1 homolog (S. cerevisiae)	0.47	9.01	6.01e-07	7.95e-06
FKBP1A	FK506 binding protein 1A, 12kDa	0.55	8.33	6.02e-07	7.96e-06
FAM32A	family with sequence similarity 32, member A	0.36	8.98	6.05e-07	7.99e-06
PARP3	poly (ADP-ribose) polymerase family, member 3	-0.48	8.42	6.06e-07	7.99e-06
TMEM154	transmembrane protein 154	0.59	8.82	6.06e-07	7.99e-06
ZNF704	zinc finger protein 704	0.11	7.06	6.06e-07	7.99e-06
ALCAM	activated leukocyte cell adhesion molecule	-0.13	7.17	6.07e-07	7.99e-06
BCL2L1	BCL2-like 1	1.07	9.07	6.07e-07	7.99e-06
ANKRD49	ankyrin repeat domain 49	-0.36	8.96	6.09e-07	8.01e-06
CTDSP1	CTD (carboxy-terminal domain, RNA polymerase II, polypeptide A) small phosphatase 1	0.12	7.17	6.1e-07	8.02e-06
IL24	interleukin 24	-0.39	7.49	6.15e-07	8.07e-06
STRADA	STE20-related kinase adaptor alpha	-0.39	8.94	6.15e-07	8.07e-06
ST3GAL3	ST3 beta-galactoside alpha-2,3-sialyltransferase 3	-0.17	7.38	6.17e-07	8.1e-06
DHRS11	dehydrogenase/reductase (SDR family) member 11	0.14	7.28	6.18e-07	8.11e-06
PHF11	PHD finger protein 11	-0.36	10.73	6.2e-07	8.12e-06
VIM	vimentin	-0.67	11	6.2e-07	8.13e-06
NRDE2	NRDE-2, necessary for RNA interference, domain containing	0.63	8.2	6.22e-07	8.14e-06
PPP1R10	protein phosphatase 1, regulatory subunit 10	-0.36	7.94	6.24e-07	8.16e-06
ATMIN	ATM interactor	-0.31	8.05	6.25e-07	8.18e-06
CFDP1	craniofacial development protein 1	0.58	8.9	6.26e-07	8.18e-06
CTPS2	CTP synthase 2	-0.38	8.19	6.29e-07	8.22e-06
PRKRA	protein kinase, interferon-inducible double stranded RNA dependent activator	-0.26	9.28	6.39e-07	8.34e-06
SS18L2	synovial sarcoma translocation gene on chromosome 18-like 2	-0.39	11.03	6.41e-07	8.37e-06
ZNF446	zinc finger protein 446	-0.17	7.61	6.51e-07	8.49e-06
ZNHIT3	zinc finger, HIT-type containing 3	-0.35	10.63	6.51e-07	8.48e-06
CAMK2N1	calcium/calmodulin-dependent protein kinase II inhibitor 1	-0.18	7.1	6.52e-07	8.49e-06
AHSP	alpha hemoglobin stabilizing protein	1.66	7.92	6.55e-07	8.52e-06
YTHDC1	YTH domain containing 1	0.15	7.1	6.55e-07	8.52e-06
BTLA	B and T lymphocyte associated	-0.2	7.38	6.57e-07	8.54e-06
KDM3B	lysine (K)-specific demethylase 3B	-0.34	8.83	6.59e-07	8.56e-06
GMCL1	germ cell-less, spermatogenesis associated 1	0.25	7.45	6.64e-07	8.62e-06
PTK2B	protein tyrosine kinase 2 beta	0.5	8.55	6.71e-07	8.71e-06
OXT	oxytocin/neurophysin I prepropeptide	-0.12	7.15	6.72e-07	8.72e-06
FAM134B	family with sequence similarity 134, member B	0.43	8.81	6.73e-07	8.72e-06
MAP3K1	mitogen-activated protein kinase kinase kinase 1, E3 ubiquitin protein ligase	0.73	11.65	6.76e-07	8.76e-06
UQCRH	ubiquinol-cytochrome c reductase hinge protein	0.33	9.34	6.77e-07	8.76e-06
ZNF283	zinc finger protein 283	-0.12	7.21	6.87e-07	8.89e-06
UTP3	UTP3, small subunit (SSU) processome component, homolog (S. cerevisiae)	-0.32	8.59	6.92e-07	8.94e-06
UQCC2	ubiquinol-cytochrome c reductase complex assembly factor 2	0.37	8.33	6.95e-07	8.98e-06
HEATR1	HEAT repeat containing 1	-0.51	8.47	6.96e-07	8.99e-06
MAP4K4	mitogen-activated protein kinase kinase kinase kinase 4	0.39	8.55	7.03e-07	9.07e-06
SHKBP1	SH3KBP1 binding protein 1	0.19	7.61	7.04e-07	9.07e-06
ITPA	inosine triphosphatase (nucleoside triphosphate pyrophosphatase)	0.25	8.26	7.07e-07	9.1e-06
STRC	stereocilin	-0.35	7.3	7.07e-07	9.1e-06
EWSR1	EWS RNA-binding protein 1	-0.45	9.53	7.14e-07	9.18e-06
HIATL1	hippocampus abundant transcript-like 1	0.29	7.8	7.18e-07	9.24e-06
ARHGAP26	Rho GTPase activating protein 26	0.08	7.08	7.2e-07	9.24e-06
COL9A2	collagen, type IX, alpha 2	-0.15	7.09	7.2e-07	9.24e-06
KPNA5	karyopherin alpha 5 (importin alpha 6)	-0.39	7.65	7.23e-07	9.26e-06
ALS2CL	ALS2 C-terminal like	0.29	7.57	7.24e-07	9.26e-06
BCL2A1	BCL2-related protein A1	-0.15	7.17	7.24e-07	9.26e-06
FAM129A	family with sequence similarity 129, member A	0.3	7.33	7.24e-07	9.26e-06
MAGEE1	melanoma antigen family E, 1	-0.31	8.66	7.24e-07	9.26e-06
MUC20	mucin 20, cell surface associated	-0.3	7.24	7.24e-07	9.26e-06
ZMAT3	zinc finger, matrin-type 3	0.85	9.5	7.28e-07	9.31e-06
ISYNA1	inositol-3-phosphate synthase 1	-0.15	7.29	7.33e-07	9.37e-06
TM7SF3	transmembrane 7 superfamily member 3	0.23	7.88	7.34e-07	9.37e-06
CTSC	cathepsin C	0.35	8.05	7.36e-07	9.38e-06
PUS1	pseudouridylate synthase 1	-0.24	7.73	7.36e-07	9.38e-06
QSOX1	quiescin Q6 sulfhydryl oxidase 1	-0.24	7.86	7.36e-07	9.38e-06
DGCR14	DiGeorge syndrome critical region gene 14	-0.11	7.13	7.41e-07	9.44e-06
TP53TG1	TP53 target 1 (non-protein coding)	-0.14	7.17	7.47e-07	9.5e-06
ERI1	exoribonuclease 1	-0.12	7.11	7.49e-07	9.52e-06
SAT2	spermidine/spermine N1-acetyltransferase family member 2	-0.33	8.94	7.49e-07	9.52e-06
KDM5B	lysine (K)-specific demethylase 5B	0.36	8.69	7.54e-07	9.57e-06
ZNF789	zinc finger protein 789	0.31	8.01	7.54e-07	9.58e-06
GLTSCR1	glioma tumor suppressor candidate region gene 1	-0.31	8.35	7.56e-07	9.59e-06
PTPRO	protein tyrosine phosphatase, receptor type, O	0.22	7.47	7.57e-07	9.6e-06
RORA	RAR-related orphan receptor A	-0.26	7.44	7.6e-07	9.63e-06
ZFAND2B	zinc finger, AN1-type domain 2B	-0.31	8.8	7.6e-07	9.63e-06
FAM217B	family with sequence similarity 217, member B	0.54	8.34	7.61e-07	9.63e-06
CAMSAP2	calmodulin regulated spectrin-associated protein family, member 2	0.45	8.07	7.73e-07	9.79e-06
IL23A	interleukin 23, alpha subunit p19	0.22	7.63	7.75e-07	9.79e-06
NFYC	nuclear transcription factor Y, gamma	0.2	8.56	7.75e-07	9.8e-06
RAB11FIP3	RAB11 family interacting protein 3 (class II)	-0.53	8.51	7.78e-07	9.83e-06
DACT3	dishevelled-binding antagonist of beta-catenin 3	0.2	7.16	7.79e-07	9.84e-06
PSMA4	proteasome (prosome, macropain) subunit, alpha type, 4	0.38	8.8	7.8e-07	9.84e-06
PSMF1	proteasome (prosome, macropain) inhibitor subunit 1 (PI31)	0.27	9.6	7.82e-07	9.86e-06
SP140L	SP140 nuclear body protein-like	-0.3	7.74	7.85e-07	9.89e-06
PTGES2	prostaglandin E synthase 2	0.3	7.94	7.87e-07	9.91e-06
FAM214A	family with sequence similarity 214, member A	0.45	8.88	7.88e-07	9.92e-06
PRKRIP1	PRKR interacting protein 1 (IL11 inducible)	-0.3	8.29	7.89e-07	9.93e-06
GTF3C2	general transcription factor IIIC, polypeptide 2, beta 110kDa	-0.27	9.52	7.91e-07	9.94e-06
CD79A	CD79a molecule, immunoglobulin-associated alpha	0.37	7.73	7.92e-07	9.95e-06
KLHL22	kelch-like family member 22	-0.34	8.49	7.94e-07	9.97e-06
SLC37A4	solute carrier family 37 (glucose-6-phosphate transporter), member 4	-0.33	8.62	7.94e-07	9.97e-06
ARFGAP2	ADP-ribosylation factor GTPase activating protein 2	-0.24	8.32	7.96e-07	9.99e-06
FYN	FYN oncogene related to SRC, FGR, YES	0.42	10.63	7.99e-07	1e-05
GAPDH	glyceraldehyde-3-phosphate dehydrogenase	0.47	10.04	7.99e-07	1e-05
ZNF397	zinc finger protein 397	-0.11	7.15	8.05e-07	1.01e-05
SLTM	SAFB-like, transcription modulator	0.2	7.16	8.06e-07	1.01e-05
POLA2	polymerase (DNA directed), alpha 2, accessory subunit	-0.21	7.64	8.12e-07	1.02e-05
NFKBIB	nuclear factor of kappa light polypeptide gene enhancer in B-cells inhibitor, beta	0.14	7.09	8.13e-07	1.02e-05
NPHP3	nephronophthisis 3 (adolescent)	-0.41	8.65	8.18e-07	1.02e-05
NOP56	NOP56 ribonucleoprotein	-0.25	8.5	8.2e-07	1.02e-05
ALKBH1	alkB, alkylation repair homolog 1 (E. coli)	-0.14	7.51	8.25e-07	1.03e-05
HMGCR	3-hydroxy-3-methylglutaryl-CoA reductase	-0.2	7.99	8.26e-07	1.03e-05
AGBL5	ATP/GTP binding protein-like 5	0.25	7.71	8.28e-07	1.03e-05
RPS6KB2	ribosomal protein S6 kinase, 70kDa, polypeptide 2	0.22	7.73	8.3e-07	1.03e-05
LY75	lymphocyte antigen 75	-0.21	7.32	8.4e-07	1.05e-05
ARMC6	armadillo repeat containing 6	0.18	7.5	8.45e-07	1.05e-05
ZNF561	zinc finger protein 561	-0.13	7.19	8.51e-07	1.06e-05
XPO4	exportin 4	-0.36	8.58	8.52e-07	1.06e-05
NOP56	NOP56 ribonucleoprotein	0.49	9.94	8.59e-07	1.07e-05
CENPT	centromere protein T	0.56	9.32	8.6e-07	1.07e-05
ADD3	adducin 3 (gamma)	0.68	10.29	8.74e-07	1.08e-05
ZNF444	zinc finger protein 444	0.27	7.97	8.74e-07	1.08e-05
MLX	MLX, MAX dimerization protein	-0.12	7.15	8.8e-07	1.09e-05
MOK	MOK protein kinase	-0.18	7.25	8.86e-07	1.1e-05
TGFBRAP1	transforming growth factor, beta receptor associated protein 1	0.23	7.34	8.86e-07	1.1e-05
FMNL3	formin-like 3	0.26	7.8	8.87e-07	1.1e-05
TPRG1L	tumor protein p63 regulated 1-like	-0.5	9.74	8.92e-07	1.1e-05
C12orf75	chromosome 12 open reading frame 75	0.49	7.89	8.94e-07	1.1e-05
ZNF626	zinc finger protein 626	-0.21	7.2	9.01e-07	1.11e-05
LRRC2	leucine rich repeat containing 2	0.14	7.05	9.04e-07	1.11e-05
RAB24	RAB24, member RAS oncogene family	-0.14	7.28	9.06e-07	1.12e-05
ACAT1	acetyl-CoA acetyltransferase 1	-0.51	8.49	9.1e-07	1.12e-05
MAP3K5	mitogen-activated protein kinase kinase kinase 5	-0.33	7.37	9.14e-07	1.12e-05
NSMCE1	non-SMC element 1 homolog (S. cerevisiae)	0.37	9.3	9.15e-07	1.13e-05
TCF3	transcription factor 3	0.37	8.65	9.16e-07	1.13e-05
ZNF362	zinc finger protein 362	0.31	8.94	9.19e-07	1.13e-05
LOC283070	uncharacterized LOC283070	0.44	9.21	9.2e-07	1.13e-05
TBXAS1	thromboxane A synthase 1 (platelet)	0.37	7.4	9.27e-07	1.14e-05
XPO6	exportin 6	-0.52	9.6	9.3e-07	1.14e-05
PELI2	pellino E3 ubiquitin protein ligase family member 2	0.48	7.89	9.32e-07	1.14e-05
DHPS	deoxyhypusine synthase	-0.23	8.64	9.35e-07	1.14e-05
ATOX1	antioxidant 1 copper chaperone	0.31	7.96	9.39e-07	1.15e-05
CCDC167	coiled-coil domain containing 167	0.66	8.31	9.42e-07	1.15e-05
DCTN3	dynactin 3 (p22)	0.23	9.43	9.42e-07	1.15e-05
CCNH	cyclin H	-0.55	8.17	9.51e-07	1.16e-05
IFT80	intraflagellar transport 80 homolog (Chlamydomonas)	0.14	7.24	9.51e-07	1.16e-05
CHSY1	chondroitin sulfate synthase 1	-0.35	8.68	9.53e-07	1.16e-05
CREBL2	cAMP responsive element binding protein-like 2	-0.22	7.47	9.55e-07	1.16e-05
PTPRM	protein tyrosine phosphatase, receptor type, M	0.33	7.51	9.59e-07	1.17e-05
PPP2R2B	protein phosphatase 2, regulatory subunit B, beta	-0.1	7.03	9.73e-07	1.18e-05
SOAT2	sterol O-acyltransferase 2	0.12	7.12	9.74e-07	1.18e-05
CPQ	carboxypeptidase Q	-0.3	7.24	9.97e-07	1.21e-05
CNPY3	canopy FGF signaling regulator 3	0.5	7.85	1e-06	1.22e-05
LINC00152	long intergenic non-protein coding RNA 152	-0.39	7.43	1e-06	1.22e-05
ARHGAP4	Rho GTPase activating protein 4	-0.31	11.02	1.01e-06	1.22e-05
NCOA4	nuclear receptor coactivator 4	0.5	11.56	1.01e-06	1.22e-05
TMEM97	transmembrane protein 97	0.19	7.79	1.01e-06	1.22e-05
UAP1L1	UDP-N-acteylglucosamine pyrophosphorylase 1-like 1	-0.23	7.35	1.01e-06	1.22e-05
TMEM38B	transmembrane protein 38B	-0.21	7.41	1.02e-06	1.23e-05
RANBP3	RAN binding protein 3	0.15	7.25	1.03e-06	1.25e-05
ZNF541	zinc finger protein 541	-0.12	7.08	1.03e-06	1.24e-05
COG3	component of oligomeric golgi complex 3	-0.33	8.09	1.04e-06	1.26e-05
PSTPIP2	proline-serine-threonine phosphatase interacting protein 2	-0.63	8.09	1.04e-06	1.26e-05
DPP7	dipeptidyl-peptidase 7	0.18	7.16	1.05e-06	1.27e-05
MYL6	myosin, light chain 6, alkali, smooth muscle and non-muscle	0.4	12.54	1.05e-06	1.27e-05
NFX1	nuclear transcription factor, X-box binding 1	-0.21	7.66	1.05e-06	1.26e-05
PDE5A	phosphodiesterase 5A, cGMP-specific	-0.19	7.26	1.06e-06	1.27e-05
RIOK1	RIO kinase 1	0.29	8.25	1.06e-06	1.28e-05
L3MBTL3	l(3)mbt-like 3 (Drosophila)	-0.49	8.45	1.07e-06	1.29e-05
LPAR2	lysophosphatidic acid receptor 2	-0.61	8.64	1.07e-06	1.28e-05
SIRT2	sirtuin 2	0.18	7.58	1.07e-06	1.29e-05
ARHGAP1	Rho GTPase activating protein 1	0.33	9.48	1.08e-06	1.3e-05
AS3MT	arsenic (+3 oxidation state) methyltransferase	-0.14	7.18	1.08e-06	1.3e-05
CAPNS1	calpain, small subunit 1	0.32	8.48	1.08e-06	1.3e-05
RABGEF1	RAB guanine nucleotide exchange factor (GEF) 1	-0.19	7.6	1.08e-06	1.29e-05
AKTIP	AKT interacting protein	-0.4	8.92	1.09e-06	1.31e-05
GATAD1	GATA zinc finger domain containing 1	-0.24	7.38	1.09e-06	1.31e-05
SYPL1	synaptophysin-like 1	-0.57	8.91	1.09e-06	1.31e-05
UBE3D	ubiquitin protein ligase E3D	-0.12	7.37	1.09e-06	1.31e-05
METTL21A	methyltransferase like 21A	0.65	7.93	1.1e-06	1.32e-05
PPP3CB	protein phosphatase 3, catalytic subunit, beta isozyme	-0.24	9.38	1.1e-06	1.32e-05
RAB24	RAB24, member RAS oncogene family	-0.67	8.98	1.1e-06	1.32e-05
UBXN2A	UBX domain protein 2A	-0.3	7.6	1.1e-06	1.31e-05
ZNF654	zinc finger protein 654	0.25	7.25	1.1e-06	1.32e-05
DISP1	dispatched homolog 1 (Drosophila)	-0.2	7.46	1.12e-06	1.33e-05
LCAT	lecithin-cholesterol acyltransferase	-0.15	7.23	1.12e-06	1.34e-05
CCDC18	coiled-coil domain containing 18	-0.15	7.16	1.13e-06	1.35e-05
KDELR1	KDEL (Lys-Asp-Glu-Leu) endoplasmic reticulum protein retention receptor 1	-0.27	8.34	1.13e-06	1.35e-05
LGALS4	lectin, galactoside-binding, soluble, 4	-0.13	7.15	1.13e-06	1.35e-05
DNM1L	dynamin 1-like	0.38	8.06	1.14e-06	1.35e-05
FOCAD	focadhesin	0.21	7.45	1.14e-06	1.36e-05
MTHFD1	methylenetetrahydrofolate dehydrogenase (NADP+ dependent) 1, methenyltetrahydrofolate cyclohydrolase, formyltetrahydrofolate synthetase	0.12	7.28	1.14e-06	1.36e-05
SH3BGRL3	SH3 domain binding glutamate-rich protein like 3	0.45	10.15	1.15e-06	1.37e-05
RECK	reversion-inducing-cysteine-rich protein with kazal motifs	-0.31	7.68	1.16e-06	1.37e-05
SNX10	sorting nexin 10	0.26	7.55	1.16e-06	1.38e-05
ZNF274	zinc finger protein 274	-0.29	8.94	1.16e-06	1.38e-05
LONRF3	LON peptidase N-terminal domain and ring finger 3	-0.19	7.09	1.17e-06	1.39e-05
TRIM21	tripartite motif containing 21	0.17	7.93	1.17e-06	1.39e-05
DCHS1	dachsous cadherin-related 1	0.41	7.64	1.18e-06	1.39e-05
ESRP2	epithelial splicing regulatory protein 2	-0.24	7.35	1.18e-06	1.4e-05
CDH23	cadherin-related 23	-0.6	8.34	1.19e-06	1.4e-05
RNA5S9	RNA, 5S ribosomal 9	0.23	7.55	1.19e-06	1.4e-05
P4HTM	prolyl 4-hydroxylase, transmembrane (endoplasmic reticulum)	-0.22	7.53	1.2e-06	1.42e-05
DDA1	DET1 and DDB1 associated 1	-0.38	8.92	1.21e-06	1.42e-05
PTMS	parathymosin	0.13	7.11	1.21e-06	1.42e-05
SWSAP1	SWIM-type zinc finger 7 associated protein 1	0.13	7.13	1.21e-06	1.43e-05
TMEM138	transmembrane protein 138	-0.19	8.03	1.21e-06	1.43e-05
ACSM3	acyl-CoA synthetase medium-chain family member 3	-0.09	7.08	1.22e-06	1.43e-05
B4GALT4	UDP-Gal:betaGlcNAc beta 1,4- galactosyltransferase, polypeptide 4	-0.52	8.12	1.22e-06	1.43e-05
GGCT	gamma-glutamylcyclotransferase	0.25	8.1	1.22e-06	1.43e-05
HAUS5	HAUS augmin-like complex, subunit 5	-0.17	7.58	1.22e-06	1.43e-05
SCRIB	scribbled planar cell polarity protein	-0.3	8.25	1.22e-06	1.44e-05
ABHD1	abhydrolase domain containing 1	-0.11	7.1	1.24e-06	1.45e-05
H2AFY	H2A histone family, member Y	0.44	7.77	1.24e-06	1.45e-05
TMEM184C	transmembrane protein 184C	-0.24	7.64	1.24e-06	1.46e-05
ZNF75A	zinc finger protein 75a	-0.31	8.29	1.24e-06	1.46e-05
AGAP3	ArfGAP with GTPase domain, ankyrin repeat and PH domain 3	-0.19	7.45	1.25e-06	1.47e-05
CYC1	cytochrome c-1	0.19	9.26	1.25e-06	1.47e-05
DOPEY1	dopey family member 1	-0.19	7.33	1.25e-06	1.47e-05
CCL5	chemokine (C-C motif) ligand 5	-0.91	8.28	1.26e-06	1.47e-05
CMAHP	cytidine monophospho-N-acetylneuraminic acid hydroxylase, pseudogene	-0.33	7.57	1.26e-06	1.47e-05
DPP3	dipeptidyl-peptidase 3	0.17	7.48	1.26e-06	1.47e-05
GLT8D1	glycosyltransferase 8 domain containing 1	-0.21	8.02	1.26e-06	1.48e-05
PUS1	pseudouridylate synthase 1	-0.36	9.54	1.26e-06	1.47e-05
PHF20L1	PHD finger protein 20-like 1	0.14	7.16	1.27e-06	1.48e-05
TOM1L2	target of myb1-like 2 (chicken)	-0.11	7.14	1.27e-06	1.48e-05
PRPF40A	PRP40 pre-mRNA processing factor 40 homolog A (S. cerevisiae)	0.31	7.29	1.28e-06	1.49e-05
CTBP1	C-terminal binding protein 1	0.13	7.15	1.29e-06	1.51e-05
PCSK1N	proprotein convertase subtilisin/kexin type 1 inhibitor	-0.11	7.06	1.29e-06	1.51e-05
EXOSC5	exosome component 5	0.25	8.16	1.3e-06	1.52e-05
GAMT	guanidinoacetate N-methyltransferase	0.27	7.92	1.3e-06	1.52e-05
PDE4B	phosphodiesterase 4B, cAMP-specific	1.03	10.21	1.31e-06	1.53e-05
RPL34	ribosomal protein L34	0.38	8.07	1.32e-06	1.54e-05
ANKRD13C	ankyrin repeat domain 13C	-0.28	7.83	1.33e-06	1.54e-05
SMG7	SMG7 nonsense mediated mRNA decay factor	0.44	9.42	1.33e-06	1.54e-05
NR3C1	nuclear receptor subfamily 3, group C, member 1 (glucocorticoid receptor)	-0.11	7.36	1.34e-06	1.56e-05
PLSCR3	phospholipid scramblase 3	-0.37	11.54	1.34e-06	1.55e-05
ZNF622	zinc finger protein 622	-0.5	9.29	1.35e-06	1.56e-05
PAF1	Paf1, RNA polymerase II associated factor, homolog (S. cerevisiae)	-0.47	8.7	1.36e-06	1.57e-05
PDCD5	programmed cell death 5	0.35	8.86	1.36e-06	1.58e-05
ABHD17C	abhydrolase domain containing 17C	-0.13	7.17	1.38e-06	1.59e-05
LOC100507054	uncharacterized LOC100507054	-0.25	7.27	1.39e-06	1.61e-05
PCF11	PCF11 cleavage and polyadenylation factor subunit	-0.4	8.78	1.39e-06	1.61e-05
SOCS2	suppressor of cytokine signaling 2	0.7	8.1	1.4e-06	1.62e-05
LRPAP1	low density lipoprotein receptor-related protein associated protein 1	-0.41	8.24	1.41e-06	1.62e-05
CD74	CD74 molecule, major histocompatibility complex, class II invariant chain	0.12	7.09	1.42e-06	1.64e-05
HNRNPH3	heterogeneous nuclear ribonucleoprotein H3 (2H9)	-0.29	9.47	1.43e-06	1.65e-05
CSNK1G2	casein kinase 1, gamma 2	-0.27	11.57	1.44e-06	1.66e-05
APBB1IP	amyloid beta (A4) precursor protein-binding, family B, member 1 interacting protein	0.58	9.54	1.46e-06	1.68e-05
SRP19	signal recognition particle 19kDa	0.41	9.66	1.46e-06	1.69e-05
STRN4	striatin, calmodulin binding protein 4	0.23	7.6	1.48e-06	1.7e-05
FAM134B	family with sequence similarity 134, member B	0.71	8.1	1.49e-06	1.71e-05
MOB3A	MOB kinase activator 3A	-0.32	7.8	1.5e-06	1.72e-05
PTGFRN	prostaglandin F2 receptor inhibitor	0.16	7.15	1.5e-06	1.73e-05
PUM1	pumilio RNA-binding family member 1	0.33	10.19	1.5e-06	1.72e-05
SAC3D1	SAC3 domain containing 1	0.38	8.03	1.5e-06	1.72e-05
EIF3M	eukaryotic translation initiation factor 3, subunit M	-0.3	10.05	1.51e-06	1.73e-05
LIPT1	lipoyltransferase 1	-0.32	7.86	1.51e-06	1.73e-05
NUP88	nucleoporin 88kDa	-0.27	9.51	1.51e-06	1.73e-05
UBE2F	ubiquitin-conjugating enzyme E2F (putative)	0.39	9.44	1.52e-06	1.74e-05
IMP4	IMP4, U3 small nucleolar ribonucleoprotein	-0.35	9.68	1.53e-06	1.76e-05
PAPD5	PAP associated domain containing 5	0.57	8.36	1.54e-06	1.76e-05
SIGMAR1	sigma non-opioid intracellular receptor 1	0.26	7.7	1.54e-06	1.76e-05
NPTN	neuroplastin	-0.36	8.76	1.55e-06	1.77e-05
NUAK2	NUAK family, SNF1-like kinase, 2	-0.41	7.62	1.55e-06	1.77e-05
PPAPDC1B	phosphatidic acid phosphatase type 2 domain containing 1B	-0.12	7.12	1.55e-06	1.77e-05
SAP30L	SAP30-like	-0.35	9.02	1.55e-06	1.77e-05
ANAPC15	anaphase promoting complex subunit 15	0.37	8.07	1.56e-06	1.78e-05
HPRT1	hypoxanthine phosphoribosyltransferase 1	0.3	9.6	1.56e-06	1.78e-05
THUMPD1	THUMP domain containing 1	-0.31	8.29	1.56e-06	1.78e-05
ITM2C	integral membrane protein 2C	0.35	8.53	1.57e-06	1.79e-05
ZNF43	zinc finger protein 43	-0.11	7.12	1.59e-06	1.8e-05
LTA4H	leukotriene A4 hydrolase	-0.3	10.68	1.61e-06	1.84e-05
AAMP	angio-associated, migratory cell protein	0.28	7.92	1.62e-06	1.84e-05
ATP5J2	ATP synthase, H+ transporting, mitochondrial Fo complex, subunit F2	0.26	9.88	1.62e-06	1.84e-05
SNORA8	small nucleolar RNA, H/ACA box 8	-0.18	7.5	1.62e-06	1.84e-05
TTC14	tetratricopeptide repeat domain 14	0.45	8.66	1.63e-06	1.85e-05
DIMT1	DIM1 dimethyladenosine transferase 1 homolog (S. cerevisiae)	-0.42	9.63	1.64e-06	1.86e-05
ENPP2	ectonucleotide pyrophosphatase/phosphodiesterase 2	0.17	7.28	1.64e-06	1.86e-05
IGIP	IgA-inducing protein	-0.53	7.72	1.64e-06	1.86e-05
MOB3C	MOB kinase activator 3C	-0.36	7.88	1.64e-06	1.86e-05
CDK11A	cyclin-dependent kinase 11A	0.2	7.21	1.65e-06	1.87e-05
DCAF16	DDB1 and CUL4 associated factor 16	0.28	7.57	1.65e-06	1.87e-05
RPP21	ribonuclease P/MRP 21kDa subunit	-0.36	10.38	1.65e-06	1.86e-05
EIF4B	eukaryotic translation initiation factor 4B	-0.23	12.2	1.66e-06	1.87e-05
CDK9	cyclin-dependent kinase 9	-0.38	8.42	1.67e-06	1.89e-05
DMXL1	Dmx-like 1	-0.19	7.35	1.67e-06	1.88e-05
ST8SIA4	ST8 alpha-N-acetyl-neuraminide alpha-2,8-sialyltransferase 4	-0.13	7.42	1.67e-06	1.88e-05
AP2S1	adaptor-related protein complex 2, sigma 1 subunit	0.74	9.77	1.68e-06	1.89e-05
DBNL	drebrin-like	0.33	8.56	1.68e-06	1.89e-05
ARHGAP27	Rho GTPase activating protein 27	-0.29	7.95	1.69e-06	1.9e-05
ELAC1	elaC ribonuclease Z 1	-0.16	7.32	1.69e-06	1.9e-05
SGK1	serum/glucocorticoid regulated kinase 1	1.56	10.43	1.69e-06	1.9e-05
FUK	fucokinase	-0.32	8.52	1.7e-06	1.91e-05
HNRNPK	heterogeneous nuclear ribonucleoprotein K	0.72	9.62	1.71e-06	1.92e-05
LOC644173	uncharacterized LOC644173	0.11	7.15	1.71e-06	1.92e-05
ID2	inhibitor of DNA binding 2, dominant negative helix-loop-helix protein	0.89	9.73	1.72e-06	1.94e-05
SLC29A1	solute carrier family 29 (equilibrative nucleoside transporter), member 1	0.09	7.06	1.73e-06	1.94e-05
MTL5	metallothionein-like 5, testis-specific (tesmin)	-0.11	7.13	1.74e-06	1.95e-05
RPL36AL	ribosomal protein L36a-like	-0.56	12.75	1.74e-06	1.95e-05
FOPNL	FGFR1OP N-terminal like	0.22	9.4	1.76e-06	1.97e-05
VPS33A	vacuolar protein sorting 33 homolog A (S. cerevisiae)	-0.19	7.7	1.76e-06	1.97e-05
CNN2	calponin 2	0.23	7.32	1.77e-06	1.98e-05
RASGRP2	RAS guanyl releasing protein 2 (calcium and DAG-regulated)	-0.55	10.99	1.77e-06	1.97e-05
GALNT10	UDP-N-acetyl-alpha-D-galactosamine:polypeptide N-acetylgalactosaminyltransferase 10 (GalNAc-T10)	0.33	7.49	1.78e-06	1.99e-05
MRS2P2	MRS2 pseudogene 2	-0.17	7.16	1.79e-06	2e-05
CSNK2B	casein kinase 2, beta polypeptide	0.31	9.75	1.8e-06	2.01e-05
MED22	mediator complex subunit 22	-0.43	9.29	1.8e-06	2.01e-05
PTEN	phosphatase and tensin homolog	0.29	10.69	1.8e-06	2.01e-05
CREG1	cellular repressor of E1A-stimulated genes 1	-0.32	7.67	1.81e-06	2.01e-05
OSBP	oxysterol binding protein	-0.34	9.28	1.81e-06	2.02e-05
PRPSAP2	phosphoribosyl pyrophosphate synthetase-associated protein 2	-0.27	9.44	1.81e-06	2.01e-05
ORMDL3	ORM1-like 3 (S. cerevisiae)	0.39	8.28	1.82e-06	2.02e-05
ASXL2	additional sex combs like 2 (Drosophila)	0.39	7.56	1.83e-06	2.03e-05
S100A10	S100 calcium binding protein A10	-0.38	10.6	1.84e-06	2.04e-05
ZNF319	zinc finger protein 319	-0.21	8.33	1.84e-06	2.04e-05
ERCC5	excision repair cross-complementation group 5	-0.45	10.29	1.85e-06	2.05e-05
FLYWCH2	FLYWCH family member 2	-0.14	7.3	1.85e-06	2.05e-05
PPP1CA	protein phosphatase 1, catalytic subunit, alpha isozyme	0.57	9.22	1.85e-06	2.05e-05
DVL1	dishevelled segment polarity protein 1	0.11	7.08	1.86e-06	2.06e-05
NKD1	naked cuticle homolog 1 (Drosophila)	0.13	7.12	1.86e-06	2.06e-05
PHF20L1	PHD finger protein 20-like 1	0.16	7.15	1.86e-06	2.06e-05
SNCA	synuclein, alpha (non A4 component of amyloid precursor)	1.5	7.92	1.87e-06	2.07e-05
TTC14	tetratricopeptide repeat domain 14	0.48	8.32	1.87e-06	2.06e-05
CSTF3	cleavage stimulation factor, 3' pre-RNA, subunit 3, 77kDa	0.44	8.95	1.88e-06	2.07e-05
HSD17B14	hydroxysteroid (17-beta) dehydrogenase 14	-0.13	7.06	1.88e-06	2.08e-05
IGSF9B	immunoglobulin superfamily, member 9B	0.29	7.36	1.88e-06	2.07e-05
HEATR3	HEAT repeat containing 3	0.24	7.27	1.89e-06	2.08e-05
SNAPC3	small nuclear RNA activating complex, polypeptide 3, 50kDa	-0.27	7.73	1.9e-06	2.1e-05
TESK1	testis-specific kinase 1	-0.3	7.95	1.9e-06	2.09e-05
FIS1	fission 1 (mitochondrial outer membrane) homolog (S. cerevisiae)	0.45	9.35	1.91e-06	2.1e-05
PPP1R12C	protein phosphatase 1, regulatory subunit 12C	-0.33	8.27	1.91e-06	2.1e-05
CDC37	cell division cycle 37	-0.24	11.84	1.92e-06	2.11e-05
TMEM79	transmembrane protein 79	-0.3	7.95	1.92e-06	2.11e-05
UHRF1	ubiquitin-like with PHD and ring finger domains 1	0.21	7.21	1.94e-06	2.13e-05
BRMS1	breast cancer metastasis suppressor 1	-0.28	9.94	1.95e-06	2.14e-05
WDFY1	WD repeat and FYVE domain containing 1	0.41	9.47	1.95e-06	2.14e-05
COL1A2	collagen, type I, alpha 2	0.31	7.16	1.97e-06	2.16e-05
F2RL1	coagulation factor II (thrombin) receptor-like 1	-0.15	7.16	1.97e-06	2.16e-05
AIMP2	aminoacyl tRNA synthetase complex-interacting multifunctional protein 2	0.34	8.52	1.98e-06	2.16e-05
C14orf28	chromosome 14 open reading frame 28	-0.27	7.55	1.99e-06	2.17e-05
ZNF641	zinc finger protein 641	0.37	7.37	1.99e-06	2.17e-05
SNAP47	synaptosomal-associated protein, 47kDa	-0.14	7.68	2e-06	2.18e-05
ZNF264	zinc finger protein 264	0.26	7.54	2e-06	2.18e-05
GYG1	glycogenin 1	-0.59	8.26	2.01e-06	2.19e-05
CALCOCO1	calcium binding and coiled-coil domain 1	0.28	7.89	2.02e-06	2.21e-05
ARHGEF18	Rho/Rac guanine nucleotide exchange factor (GEF) 18	-0.28	11.7	2.03e-06	2.21e-05
PIK3CG	phosphatidylinositol-4,5-bisphosphate 3-kinase, catalytic subunit gamma	0.24	7.52	2.03e-06	2.21e-05
AGL	amylo-alpha-1, 6-glucosidase, 4-alpha-glucanotransferase	-0.24	7.72	2.04e-06	2.22e-05
ETV6	ets variant 6	-0.27	8.16	2.04e-06	2.22e-05
LPP	LIM domain containing preferred translocation partner in lipoma	0.38	7.99	2.04e-06	2.22e-05
MARVELD2	MARVEL domain containing 2	-0.08	7.05	2.04e-06	2.22e-05
GKAP1	G kinase anchoring protein 1	-0.19	7.48	2.05e-06	2.23e-05
UGGT1	UDP-glucose glycoprotein glucosyltransferase 1	0.44	7.49	2.05e-06	2.23e-05
MED16	mediator complex subunit 16	-0.47	9.24	2.06e-06	2.23e-05
DVL1	dishevelled segment polarity protein 1	0.1	7.1	2.07e-06	2.25e-05
RFX2	regulatory factor X, 2 (influences HLA class II expression)	0.1	7.08	2.07e-06	2.24e-05
MRPS15	mitochondrial ribosomal protein S15	0.21	9.11	2.08e-06	2.26e-05
CRB3	crumbs family member 3	-0.1	7.05	2.09e-06	2.27e-05
FAM13A-AS1	FAM13A antisense RNA 1	-0.37	7.6	2.09e-06	2.27e-05
DNPH1	2'-deoxynucleoside 5'-phosphate N-hydrolase 1	0.56	8.53	2.1e-06	2.27e-05
EVI2A	ecotropic viral integration site 2A	-0.35	7.87	2.1e-06	2.27e-05
MPDU1	mannose-P-dolichol utilization defect 1	0.13	7.51	2.1e-06	2.27e-05
SFMBT1	Scm-like with four mbt domains 1	-0.29	7.45	2.1e-06	2.27e-05
CSNK2A2	casein kinase 2, alpha prime polypeptide	-0.26	8.31	2.11e-06	2.28e-05
TPM3	tropomyosin 3	0.25	7.33	2.12e-06	2.3e-05
SMC4	structural maintenance of chromosomes 4	0.15	7.06	2.13e-06	2.3e-05
AAED1	AhpC/TSA antioxidant enzyme domain containing 1	-0.26	7.23	2.14e-06	2.32e-05
FAM178B	family with sequence similarity 178, member B	0.12	7.14	2.15e-06	2.32e-05
SNAPC2	small nuclear RNA activating complex, polypeptide 2, 45kDa	0.16	7.52	2.15e-06	2.32e-05
UBE3C	ubiquitin protein ligase E3C	-0.3	8.05	2.15e-06	2.32e-05
HAUS6	HAUS augmin-like complex, subunit 6	-0.12	7.19	2.16e-06	2.33e-05
FRG1B	FSHD region gene 1 family, member B	0.71	8.52	2.19e-06	2.36e-05
GRAMD3	GRAM domain containing 3	-0.24	7.71	2.19e-06	2.36e-05
FLT3LG	fms-related tyrosine kinase 3 ligand	0.36	10.33	2.21e-06	2.37e-05
ALDH3A2	aldehyde dehydrogenase 3 family, member A2	-0.09	7.12	2.22e-06	2.39e-05
C1orf86	chromosome 1 open reading frame 86	0.5	8.72	2.22e-06	2.39e-05
CD4	CD4 molecule	0.4	8.97	2.23e-06	2.4e-05
SIPA1L2	signal-induced proliferation-associated 1 like 2	0.14	7.06	2.24e-06	2.4e-05
CCDC124	coiled-coil domain containing 124	0.14	7.26	2.26e-06	2.42e-05
RNF122	ring finger protein 122	0.12	7.23	2.26e-06	2.43e-05
MAPK6	mitogen-activated protein kinase 6	-0.24	8.11	2.27e-06	2.43e-05
ZNF473	zinc finger protein 473	0.12	7.82	2.28e-06	2.44e-05
BAZ1A	bromodomain adjacent to zinc finger domain, 1A	0.33	7.57	2.29e-06	2.45e-05
MST4	serine/threonine protein kinase MST4	0.38	9.71	2.3e-06	2.46e-05
FEZ2	fasciculation and elongation protein zeta 2 (zygin II)	0.36	7.79	2.31e-06	2.47e-05
GSAP	gamma-secretase activating protein	-0.24	7.47	2.31e-06	2.47e-05
SLC37A1	solute carrier family 37 (glucose-6-phosphate transporter), member 1	-0.14	7.39	2.31e-06	2.47e-05
IDS	iduronate 2-sulfatase	-0.38	8.08	2.32e-06	2.47e-05
TRANK1	tetratricopeptide repeat and ankyrin repeat containing 1	0.35	8.3	2.32e-06	2.47e-05
HAGHL	hydroxyacylglutathione hydrolase-like	-0.09	7.15	2.33e-06	2.48e-05
NAP1L2	nucleosome assembly protein 1-like 2	-0.1	7.05	2.34e-06	2.5e-05
SPG7	spastic paraplegia 7 (pure and complicated autosomal recessive)	-0.62	9.92	2.34e-06	2.5e-05
PXMP2	peroxisomal membrane protein 2, 22kDa	0.47	7.63	2.35e-06	2.5e-05
TOMM40L	translocase of outer mitochondrial membrane 40 homolog (yeast)-like	0.22	7.87	2.35e-06	2.5e-05
RAB18	RAB18, member RAS oncogene family	0.18	7.37	2.37e-06	2.52e-05
SGSM3	small G protein signaling modulator 3	0.23	8.15	2.38e-06	2.53e-05
C1orf159	chromosome 1 open reading frame 159	0.26	7.79	2.42e-06	2.57e-05
HLA-E	major histocompatibility complex, class I, E	0.39	12.02	2.43e-06	2.58e-05
ACACA	acetyl-CoA carboxylase alpha	-0.12	7.51	2.44e-06	2.59e-05
CLEC11A	C-type lectin domain family 11, member A	0.4	7.71	2.44e-06	2.59e-05
RHOB	ras homolog family member B	-0.31	7.24	2.45e-06	2.6e-05
TPR	translocated promoter region, nuclear basket protein	-0.59	9.4	2.45e-06	2.6e-05
CCDC66	coiled-coil domain containing 66	-0.4	8.41	2.47e-06	2.61e-05
USP14	ubiquitin specific peptidase 14 (tRNA-guanine transglycosylase)	0.36	7.9	2.49e-06	2.64e-05
RBM47	RNA binding motif protein 47	0.18	7.1	2.54e-06	2.69e-05
AURKAIP1	aurora kinase A interacting protein 1	-0.34	10.23	2.55e-06	2.7e-05
CYSLTR1	cysteinyl leukotriene receptor 1	0.4	7.86	2.55e-06	2.7e-05
ZNF182	zinc finger protein 182	-0.26	7.79	2.55e-06	2.69e-05
ZNF540	zinc finger protein 540	-0.21	7.25	2.57e-06	2.72e-05
VEGFB	vascular endothelial growth factor B	-0.41	10.08	2.58e-06	2.72e-05
DPY19L1	dpy-19-like 1 (C. elegans)	-0.16	7.33	2.59e-06	2.73e-05
EIF2S2	eukaryotic translation initiation factor 2, subunit 2 beta, 38kDa	0.25	7.47	2.61e-06	2.76e-05
STX16	syntaxin 16	-0.18	11.15	2.62e-06	2.76e-05
AGO2	argonaute RISC catalytic component 2	0.7	7.93	2.63e-06	2.77e-05
ENO3	enolase 3 (beta, muscle)	-0.37	8.43	2.63e-06	2.77e-05
CGGBP1	CGG triplet repeat binding protein 1	-0.39	8.81	2.64e-06	2.78e-05
FYN	FYN oncogene related to SRC, FGR, YES	0.71	8.29	2.64e-06	2.78e-05
PRRC1	proline-rich coiled-coil 1	0.33	9.14	2.68e-06	2.82e-05
DTX3	deltex 3, E3 ubiquitin ligase	0.3	7.99	2.69e-06	2.83e-05
CDK12	cyclin-dependent kinase 12	0.24	7.55	2.7e-06	2.84e-05
DACH1	dachshund family transcription factor 1	0.08	7.03	2.7e-06	2.84e-05
HVCN1	hydrogen voltage-gated channel 1	0.27	7.56	2.7e-06	2.84e-05
VASH1	vasohibin 1	0.26	7.22	2.73e-06	2.86e-05
URI1	URI1, prefoldin-like chaperone	-0.32	8.71	2.75e-06	2.88e-05
GPC2	glypican 2	0.35	8.34	2.78e-06	2.91e-05
NTN5	netrin 5	-0.14	7.16	2.79e-06	2.92e-05
DMAP1	DNA methyltransferase 1 associated protein 1	-0.41	9.17	2.8e-06	2.93e-05
MYL6	myosin, light chain 6, alkali, smooth muscle and non-muscle	0.39	12.39	2.8e-06	2.93e-05
NXF1	nuclear RNA export factor 1	0.35	9.72	2.83e-06	2.96e-05
AP3B1	adaptor-related protein complex 3, beta 1 subunit	0.21	9.05	2.85e-06	2.97e-05
LOC400464	uncharacterized LOC400464	-0.39	8.15	2.85e-06	2.98e-05
FMNL3	formin-like 3	0.11	7.19	2.86e-06	2.99e-05
INPP5K	inositol polyphosphate-5-phosphatase K	0.14	7.14	2.86e-06	2.98e-05
MAP2K4	mitogen-activated protein kinase kinase 4	0.19	7.31	2.87e-06	2.99e-05
TMEM71	transmembrane protein 71	0.38	10.07	2.88e-06	3e-05
MAP3K14	mitogen-activated protein kinase kinase kinase 14	-0.22	7.61	2.89e-06	3.01e-05
PIK3IP1	phosphoinositide-3-kinase interacting protein 1	-0.5	12.1	2.9e-06	3.02e-05
ANKRD19P	ankyrin repeat domain 19, pseudogene	-0.15	7.23	2.91e-06	3.03e-05
EWSR1	EWS RNA-binding protein 1	-0.34	10.47	2.91e-06	3.03e-05
IDNK	idnK, gluconokinase homolog (E. coli)	-0.26	8.48	2.92e-06	3.04e-05
CUX1	cut-like homeobox 1	0.37	8.19	2.93e-06	3.04e-05
HBM	hemoglobin, mu	1.61	7.79	2.94e-06	3.06e-05
LZTS1	leucine zipper, putative tumor suppressor 1	0.14	7.07	2.95e-06	3.06e-05
RRNAD1	ribosomal RNA adenine dimethylase domain containing 1	-0.15	7.48	2.95e-06	3.07e-05
[truncated: 5,140 more rows]

## Sheet: Table S3
Table S3: Gene ontology analysis based on network of differentially expressed genes in neonatal compared to adult naïve CD4 T cells.
GOID	GOTerm	Ontology Source	Term PValue	Term PValue Corrected with Bonferroni step down	GOLevels	GOGroups	% Associated Genes	Nr. Genes	Cluster	Genes Cluster #1	Genes Cluster #2	%Genes Cluster #1	%Genes Cluster #2	Associated Genes Found
GO:0048193	Golgi vesicle transport	GO_BiologicalProcess-GOA_23.02.2017_10h01	1.59e-07	0.000414	[5]	[Group00]	42.98	153	None Specific Cluster	[ABCD1, ANKRD28, AP2A1, ARF4, ARF5, ARFGAP3, BICD2, C16orf62, CD55, CNST, COMMD1, COPE, CSK, CSNK1D, CTSC, CUX1, CUX2, CYTH3, DCTN1, DCTN2, DCTN3, DNM2, DYNC1I2, DYNLL1, EXOC4, EXOC7, FAM110A, GOLGA3, GOLGA7, KIF11, KIF3C, KLC2, LYPLA1, MACF1, NKD2, NRBP2, OSBPL5, PACS1, PTGES2, RAB1B, RAB2A, RAB43, RAB6B, RACGAP1, SEC13, SEC23A, SEC31A, SPAST, SPTBN1, SPTBN5, STX10, STX5, STX6, TAPBP, TGFA, TRAP…	[ANK3, AP1AR, AP3B2, ARF1, ARFGAP2, ARFGEF2, ATP9B, BBS2, BCAP29, BET1L, CCDC93, COG2, COG3, COG5, COL7A1, COPG1, CREB3L2, CTSZ, CUL3, DDHD2, DOPEY1, DYNC1LI2, DYNLL2, ERGIC2, EXOC1, EXOC5, EXOC7, F5, GAK, GOLGA1, GOLGA2, GOLGA4, GOLGA5, GOLGA8B, KDELR1, KIF16B, KIF3B, KIFAP3, KLC1, KLHL12, KLHL20, KRT18, LAMP1, LLGL1, LYPLA1, MON2, MPPE1, MYO18A, MYO1B, MYO5A, PICK1, PRKCI, RAB14, RAB1A, RAB33B,…	42.27	59.82	[ABCD1, ANK3, ANKRD28, AP1AR, AP2A1, AP3B2, ARF1, ARF4, ARF5, ARFGAP2, ARFGAP3, ARFGEF2, ATP9B, BBS2, BCAP29, BET1L, BICD2, C16orf62, CCDC93, CD55, CNST, COG2, COG3, COG5, COL7A1, COMMD1, COPE, COPG1, CREB3L2, CSK, CSNK1D, CTSC, CTSZ, CUL3, CUX1, CUX2, CYTH3, DCTN1, DCTN2, DCTN3, DDHD2, DNM2, DOPEY1, DYNC1I2, DYNC1LI2, DYNLL1, DYNLL2, ERGIC2, EXOC1, EXOC4, EXOC5, EXOC7, F5, FAM110A, GAK, GOLGA1, …
GO:0050852	T cell receptor signaling pathway	GO_BiologicalProcess-GOA_23.02.2017_10h01	1.78e-07	0.000462	[6, 7, 8, 9, 10]	[Group01]	47.92	92	None Specific Cluster	[ADA, ARHGEF7, CACNB3, CD3E, CD3G, CD4, CEACAM1, CSK, CYLD, DENND1B, DUSP22, FYB, FYN, GATA3, LCK, MAPK1, NCOR2, PAG1, PAK1, PDE4B, PDE4D, PHPT1, PKN1, PKN2, PSMA4, PSMA6, PSMB2, PSMB3, PSMB6, PSMC1, PSMC4, PSMD1, PSMD10, PSMD2, PSMD4, PSMD9, PSME3, PSMF1, PTEN, PTPN22, PTPRC, RBCK1, RFTN1, SKAP1, TNFRSF21, UBASH3A, UBB, UBE2D2, UBE2N, UBE2V1, WAS, ZAP70]	[BTN3A1, BTRC, CACNA1F, CARD11, CD247, CD300A, CLSTN1, CUL1, ELF1, FBXW11, GBP1, HLA-DPA1, HLA-DPB1, HRAS, IKBKB, IKBKG, LIME1, MALT1, NFKB1, ORC3, PDPK1, PIK3CB, PIK3R1, PIK3R2, PRKD2, PRNP, PSMA3, PSMB10, PSMB5, PSMB9, PSMC5, PSMD12, PSMD8, PSME1, PTPN6, SEM1, SKP1, SLC25A3, SPNS1, UBA52, UBASH3A]	56.39	44.46	[ADA, ARHGEF7, BTN3A1, BTRC, CACNA1F, CACNB3, CARD11, CD247, CD300A, CD3E, CD3G, CD4, CEACAM1, CLSTN1, CSK, CUL1, CYLD, DENND1B, DUSP22, ELF1, FBXW11, FYB, FYN, GATA3, GBP1, HLA-DPA1, HLA-DPB1, HRAS, IKBKB, IKBKG, LCK, LIME1, MALT1, MAPK1, NCOR2, NFKB1, ORC3, PAG1, PAK1, PDE4B, PDE4D, PDPK1, PHPT1, PIK3CB, PIK3R1, PIK3R2, PKN1, PKN2, PRKD2, PRNP, PSMA3, PSMA4, PSMA6, PSMB10, PSMB2, PSMB3, PSMB5, …
GO:0031647	regulation of protein stability	GO_BiologicalProcess-GOA_23.02.2017_10h01	7.48e-09	1.97e-05	[3]	[Group02]	46.64	125	None Specific Cluster	[AAK1, AHSP, ATP1B1, ATP1B3, BCL2, CALR, CCT2, CCT3, CCT4, CCT5, CCT6A, CCT8, CDC42, CHEK2, CHP1, COPS3, CREB1, CTSH, DACT1, DPH6, DPM3, DVL1, EP300, FBXW7, GAPDH, GIPC1, GNL3L, GOLGA7, GTPBP4, HSP90AA1, ISOC2, LAMP2, MAPK1, MDM4, MUL1, PFN1, PINX1, PTEN, PYCARD, RAD23A, RNF5, RPS7, RTN4, SH3GLB1, SIAH1, SIAH3, SMAD7, SMOX, SNCA, SOX4, SRC, SREBF1, STK4, STUB1, SWSAP1, SYVN1, TAF1, TCP1, TESC, TM…	[APOA1, BAG3, BAG6, BTRC, CCAR2, CCNH, CD81, CDC37, CDC37L1, CDKN2AIP, CHORDC1, COG3, CREBL2, CRTAP, CTSA, DERL1, DNAJA3, DNLZ, FBXL3, FBXW11, FBXW7, FLOT2, HCFC1, HPS4, HSPA1B, HSPD1, LAMP1, LMBR1, LSS, MRPL23, NAA16, NCLN, NLK, P3H1, PARK7, PER3, PFN2, PHB, PIK3R1, PIN1, PPIB, PRF1, PRNP, PSMD8, RASSF1, RPL5, RTN4, SAV1, SEL1L, SENP2, SIRT1, STX12, SYVN1, TADA2A, TADA3, TCP1, TNIP2, TOMM7, TSC1…	53.25	49.28	[AAK1, AHSP, APOA1, ATP1B1, ATP1B3, BAG3, BAG6, BCL2, BTRC, CALR, CCAR2, CCNH, CCT2, CCT3, CCT4, CCT5, CCT6A, CCT8, CD81, CDC37, CDC37L1, CDC42, CDKN2AIP, CHEK2, CHORDC1, CHP1, COG3, COPS3, CREB1, CREBL2, CRTAP, CTSA, CTSH, DACT1, DERL1, DNAJA3, DNLZ, DPH6, DPM3, DVL1, EP300, FBXL3, FBXW11, FBXW7, FLOT2, GAPDH, GIPC1, GNL3L, GOLGA7, GTPBP4, HCFC1, HPS4, HSP90AA1, HSPA1B, HSPD1, ISOC2, LAMP1, LAMP…
GO:0006811	ion transport	GO_BiologicalProcess-GOA_23.02.2017_10h01	2e-07	0.000518	[4]	[Group03]	24.41	404	None Specific Cluster	[ABCB1, ABCC10, ABCC5, ABCD1, ABCD3, ABCG1, ACTN4, ADA, ANO6, ANO8, ANO9, ANXA1, ANXA6, APEX1, APP, ARHGAP1, ARMC1, ARRB2, ASIC1, ATF4, ATOX1, ATP1A3, ATP1B1, ATP1B3, ATP2A2, ATP2A3, ATP2B1, ATP2B4, ATP5B, ATP5C1, ATP5D, ATP5EP2, ATP5F1, ATP5G1, ATP5G2, ATP5G3, ATP5I, ATP5J2, ATP5L, ATP6AP1L, ATP6V0A1, ATP6V0B, ATP6V0D1, ATP6V1A, ATP6V1D, ATP6V1G2, BCL2, BSG, CA1, CACHD1, CACNA1H, CACNB3, CCNI, C…	[ABCA1, ABCA7, ABCC2, ABCD2, ACACA, ACACB, ACSL4, ADRB2, AKAP7, AMIGO1, ANK3, APOA1, AQP8, ARF1, ARL6IP1, ATP11C, ATP2A3, ATP5H, ATP5I, ATP6AP1, ATP6V0E1, ATP6V0E2, ATP6V1C1, ATP6V1E1, ATP6V1E2, ATP7B, ATP8B2, ATP9B, AZIN2, BEST4, C12orf76, CACNA1F, CACNA1I, CACNA2D2, CACNB2, CALM1, CAMK2G, CAPN3, CCL5, CCS, CD19, CD63, CD84, CDH23, CDKN1B, CELSR3, CHORDC1, CHRNA10, CLCC1, CLCN3, CLCN6, CLDN15, C…	52.1	49.14	[ABCA1, ABCA7, ABCB1, ABCC10, ABCC2, ABCC5, ABCD1, ABCD2, ABCD3, ABCG1, ACACA, ACACB, ACSL4, ACTN4, ADA, ADRB2, AKAP7, AMIGO1, ANK3, ANO6, ANO8, ANO9, ANXA1, ANXA6, APEX1, APOA1, APP, AQP8, ARF1, ARHGAP1, ARL6IP1, ARMC1, ARRB2, ASIC1, ATF4, ATOX1, ATP11C, ATP1A3, ATP1B1, ATP1B3, ATP2A2, ATP2A3, ATP2B1, ATP2B4, ATP5B, ATP5C1, ATP5D, ATP5EP2, ATP5F1, ATP5G1, ATP5G2, ATP5G3, ATP5H, ATP5I, ATP5J2, AT…
GO:0006959	humoral immune response	GO_BiologicalProcess-GOA_23.02.2017_10h01	6.03e-17	1.66e-13	[3]	[Group04]	11.17	39	None Specific Cluster	[APP, ATOX1, BCL2, C1QBP, CD55, CFP, CR2, DEFA1, DEFA3, GATA3, GNPDA1, HIST1H2BK, HLA-E, KRT1, LY86, RBPJ, RNASE6, RPL39, SH2D1A, SUSD4, TNF, TNFRSF21, YTHDF2]	[BST2, C1RL, C4BPB, C5, CCR6, CD46, FAU, GNLY, GPR183, HNRNPC, KLKB1, LEAP2, NOTCH1, PHB, PSMB10, PTPN6]	58.97	41.03	[APP, ATOX1, BCL2, BST2, C1QBP, C1RL, C4BPB, C5, CCR6, CD46, CD55, CFP, CR2, DEFA1, DEFA3, FAU, GATA3, GNLY, GNPDA1, GPR183, HIST1H2BK, HLA-E, HNRNPC, KLKB1, KRT1, LEAP2, LY86, NOTCH1, PHB, PSMB10, PTPN6, RBPJ, RNASE6, RPL39, SH2D1A, SUSD4, TNF, TNFRSF21, YTHDF2]
GO:0007186	G-protein coupled receptor signaling pathway	GO_BiologicalProcess-GOA_23.02.2017_10h01	1.48e-49	4.16e-46	[3, 4, 5]	[Group05]	13.26	177	None Specific Cluster	[ACKR1, ADA, ADGRE5, ADGRG5, ADGRL1, ADIPOR2, ADRA2B, AGRN, AGTRAP, AKAP13, ANXA1, ARRB1, ARRB2, ATF4, ATP2B4, BUD31, CCRL2, CD200R1, CD3E, CELSR2, CRY1, CYSLTR1, DGKA, DNM2, DRD3, ENPP2, FZD7, GIPC1, GIT2, GNA11, GNAI1, GNAI2, GNAT1, GNB2, GNG10, GNG2, GNG5, GNG8, GNGT2, GPR146, GPR171, GRK5, HIST2H4A, HPGD, INPP5K, LANCL1, METAP1, METAP2, MGRN1, NLRP6, NMB, NTSR1, OPN3, OPRL1, OR11H1, OR2A1, OR…	[ABCA1, ABHD6, ACKR3, ADCY3, ADCY4, ADCY9, ADGRE4P, ADGRG1, ADM2, ADRB2, AKAP13, APLP2, APOA1, ARPP19, C5, CALM1, CALY, CCDC6, CCL5, CCR6, CDK5R1, CELSR1, CELSR3, CX3CR1, CXCR3, CXCR5, DGKD, DGKE, DHX34, ESR1, F2R, F2RL1, FNTB, FZD3, GABBR1, GALNS, GNA12, GNG7, GP1BA, GPR160, GPR18, GPR180, GPR183, GPR19, GPR55, GPR65, GPRASP1, GRK2, GRM2, GUCA1B, IGF2R, IQGAP2, ITPR3, KISS1R, LPAR2, MC1R, NANOS1…	53.05	47.41	[ABCA1, ABHD6, ACKR1, ACKR3, ADA, ADCY3, ADCY4, ADCY9, ADGRE4P, ADGRE5, ADGRG1, ADGRG5, ADGRL1, ADIPOR2, ADM2, ADRA2B, ADRB2, AGRN, AGTRAP, AKAP13, ANXA1, APLP2, APOA1, ARPP19, ARRB1, ARRB2, ATF4, ATP2B4, BUD31, C5, CALM1, CALY, CCDC6, CCL5, CCR6, CCRL2, CD200R1, CD3E, CDK5R1, CELSR1, CELSR2, CELSR3, CRY1, CX3CR1, CXCR3, CXCR5, CYSLTR1, DGKA, DGKD, DGKE, DHX34, DNM2, DRD3, ENPP2, ESR1, F2R, F2RL1…
GO:0034976	response to endoplasmic reticulum stress	GO_BiologicalProcess-GOA_23.02.2017_10h01	2.87e-08	7.5e-05	[4]	[Group06]	45.65	126	None Specific Cluster	[AMFR, APP, ARFGAP3, ATF4, ATP2A2, ATP6V0D1, BCL2, BCL2L11, CALR, CREB3L4, CREBRF, DCTN1, DNAJB11, DNAJC10, EIF2AK2, EP300, ERLIN2, ERN1, ERP44, FAM129A, FKBP14, GRINA, HDGF, HM13, JUN, KLHDC3, LMNA, PDIA4, PDIA5, PDIA6, PPP2R5B, PSMC1, PSMC4, RNF5, SEC31A, SEC61B, SEC61G, SEC63, SERINC3, SERP2, SPOP, STUB1, SYVN1, TARDBP, TLN1, TMEM259, TP53, TP53BP1, TPP1, TRIM13, TRIM25, TXNDC12, UBE2G2, UBE2J…	[AARS, ACADVL, ACD, AIFM1, AMFR, ANKZF1, APAF1, ASNS, AUP1, BAG6, CASP4, CDK5RAP3, CREB3L2, CTH, CXXC1, DERL1, DERL2, DNAJB2, EDEM2, EDEM3, EIF2AK3, EIF2B5, ERLIN2, ERO1A, ERP29, FAF2, FBXO2, FBXO6, GFPT1, HSP90B1, KIAA0368, MAN1B1, MAP3K5, MBTPS1, NCK2, OPA1, PARK7, PDHX, PIK3R1, PIK3R2, POMT1, PPP1R15B, PPP2CB, PSMC5, RNF175, RNF185, SEL1L, SELENOS, SHC1, SIRT1, SRPRA, STT3B, SULT1A3, SYVN1, TA…	44.95	57.56	[AARS, ACADVL, ACD, AIFM1, AMFR, ANKZF1, APAF1, APP, ARFGAP3, ASNS, ATF4, ATP2A2, ATP6V0D1, AUP1, BAG6, BCL2, BCL2L11, CALR, CASP4, CDK5RAP3, CREB3L2, CREB3L4, CREBRF, CTH, CXXC1, DCTN1, DERL1, DERL2, DNAJB11, DNAJB2, DNAJC10, EDEM2, EDEM3, EIF2AK2, EIF2AK3, EIF2B5, EP300, ERLIN2, ERN1, ERO1A, ERP29, ERP44, FAF2, FAM129A, FBXO2, FBXO6, FKBP14, GFPT1, GRINA, HDGF, HM13, HSP90B1, JUN, KIAA0368, KLH…
GO:0042742	defense response to bacterium	GO_BiologicalProcess-GOA_23.02.2017_10h01	4.54e-09	1.2e-05	[4, 5, 6]	[Group07]	15.41	47	None Specific Cluster	[APP, CD4, CFP, DEAF1, DEFA1, DEFA3, EHHADH, FOXP1, HIST1H2BK, HLA-E, IL23A, IL27RA, IL6R, ISG15, MYD88, PLAC8, PNKD, PXDN, PYCARD, RBPJ, ROMO1, RPL39, SIRT2, SPN, TLR5, TLR6, TNF]	[ANKRD17, CD160, DROSHA, F2RL1, FAU, GNLY, GSDMD, IL12A, IRF8, KLKB1, LEAP2, MICA, RAB14, RAB1A, SHC1, SYT11, TBK1, TIRAP, TNFRSF14, TUSC2]	57.45	42.55	[ANKRD17, APP, CD160, CD4, CFP, DEAF1, DEFA1, DEFA3, DROSHA, EHHADH, F2RL1, FAU, FOXP1, GNLY, GSDMD, HIST1H2BK, HLA-E, IL12A, IL23A, IL27RA, IL6R, IRF8, ISG15, KLKB1, LEAP2, MICA, MYD88, PLAC8, PNKD, PXDN, PYCARD, RAB14, RAB1A, RBPJ, ROMO1, RPL39, SHC1, SIRT2, SPN, SYT11, TBK1, TIRAP, TLR5, TLR6, TNF, TNFRSF14, TUSC2]
GO:0007600	sensory perception	GO_BiologicalProcess-GOA_23.02.2017_10h01	8.66e-51	2.43e-47	[4]	[Group08]	10.83	111	None Specific Cluster	[ABLIM1, ARRB2, ASIC1, ATP2B4, B3GNT2, CABP4, CASP3, CCDC50, CDK5, CHD7, CLN6, CLRN1, DHRS3, EYA3, FAM134B, FBXO11, FYN, GNAI2, GNAT1, GPX1, GRIN1, HSF4, KPTN, LEF1, LRTOMT, MAPK1, MAPK3, MAPRE2, MBP, MYO3B, NDN, NOB1, NTSR1, OLFM2, OPRL1, OR11H1, OR2A1, OR2A42, OR2T11, PDCL, PDE6G, PLCB2, PNKD, RGS16, RIPOR2, SCN9A, SPRY2, STK19, TBL1X, TIMM9, TNPO1, UNC119, VAX2, VSX2]	[ADCY3, ALOXE3, B3GNT2, BBS2, BBS4, BBS7, CACNA1F, CACNB2, CCDC6, CCDC66, CDH23, CDKN1B, CHRNA10, CLN8, COMT, CYP4V2, DFNB59, DRAM2, F2R, GJB6, GUCA1B, HEXB, ITPR3, KCNQ1, LAMC3, LMNB2, MARVELD2, MC1R, MECP2, MYO5A, NDUFB9, NIPBL, NLGN2, OPA1, OR7D2, OTOF, OXT, PITPNA, POLR2D, PPT1, PRKRA, RABGGTB, RDH10, RDH5, REEP6, SCNN1D, SERPINB6, SLC9A1, SLC9A3R1, SOD1, SPATA7, STRC, TIMM10, TRPV1, UBR3, UC…	48.56	52.15	[ABLIM1, ADCY3, ALOXE3, ARRB2, ASIC1, ATP2B4, B3GNT2, BBS2, BBS4, BBS7, CABP4, CACNA1F, CACNB2, CASP3, CCDC50, CCDC6, CCDC66, CDH23, CDK5, CDKN1B, CHD7, CHRNA10, CLN6, CLN8, CLRN1, COMT, CYP4V2, DFNB59, DHRS3, DRAM2, EYA3, F2R, FAM134B, FBXO11, FYN, GJB6, GNAI2, GNAT1, GPX1, GRIN1, GUCA1B, HEXB, HSF4, ITPR3, KCNQ1, KPTN, LAMC3, LEF1, LMNB2, LRTOMT, MAPK1, MAPK3, MAPRE2, MARVELD2, MBP, MC1R, MECP2…
GO:0006839	mitochondrial transport	GO_BiologicalProcess-GOA_23.02.2017_10h01	8.53e-09	2.25e-05	[4]	[Group09]	44.64	150	None Specific Cluster	[AIP, ATP5B, ATP5C1, ATP5D, ATP5F1, ATP5G1, ATP5G2, ATP5G3, ATP5I, ATP5J2, ATP5L, BAD, BCL2, BCL2L1, BCL2L11, BMF, BNIP3L, C21orf33, C22orf29, CCNI, CHCHD4, CYC1, DPH6, DYNLL1, ERGIC3, FBXW7, FIS1, HK2, HSP90AA1, HSPA4, HUWE1, LEPROT, MCUR1, MFF, MIS18A, MPC2, MTX1, MTX2, MUL1, NDUFA13, PDCD5, PNPT1, POLR3A, PPIF, REXO2, RHOT1, RHOU, RUVBL1, SH3GLB1, SIAH3, SLC25A11, SLC25A23, SLC25A36, SLC25A5, …	[ACACA, ACACB, ARIH2, ATF2, ATP5H, ATP5I, ATPIF1, AURKAIP1, BAG4, BAP1, BNIP3, CPT1A, CPT1B, CSNK2A2, CTSK, CYB5R1, DNLZ, DYNLL2, FBXW7, GLS2, GRPEL1, GZMB, HAX1, HEBP2, HOOK2, HPS4, HSPA4, HSPD1, IMMP2L, KIF1BP, MFN2, MTX3, MUC1, NAIF1, NBPF3, NKAP, NMT1, PAM16, PIN1, PMPCA, PPP1R13B, PPP3CC, PRKAG2, PSMD8, SAE1, SIVA1, SLC25A16, SLC25A19, SLC25A22, SLC25A25, SLC25A26, SLC25A28, SLC25A3, SLC25A3…	50.47	51.13	[ACACA, ACACB, AIP, ARIH2, ATF2, ATP5B, ATP5C1, ATP5D, ATP5F1, ATP5G1, ATP5G2, ATP5G3, ATP5H, ATP5I, ATP5J2, ATP5L, ATPIF1, AURKAIP1, BAD, BAG4, BAP1, BCL2, BCL2L1, BCL2L11, BMF, BNIP3, BNIP3L, C21orf33, C22orf29, CCNI, CHCHD4, CPT1A, CPT1B, CSNK2A2, CTSK, CYB5R1, CYC1, DNLZ, DPH6, DYNLL1, DYNLL2, ERGIC3, FBXW7, FIS1, GLS2, GRPEL1, GZMB, HAX1, HEBP2, HK2, HOOK2, HPS4, HSP90AA1, HSPA4, HSPD1, HUWE…
GO:0019724	B cell mediated immunity	GO_BiologicalProcess-GOA_23.02.2017_10h01	8.55e-10	2.27e-06	[5]	[Group10]	12.97	31	None Specific Cluster	[C1QBP, CD226, CD40LG, CD55, CD74, CR2, ERCC1, GAPT, IL27RA, IRF7, MYD88, NBN, SUSD4, SWAP70, TFRC, TNF]	[BATF, C1RL, C4BPB, C5, CCR6, CD40, CD46, EXOSC3, HNRNPC, HSPD1, IRF7, PAXIP1, PTPN6, RNF168, THOC1, TNFSF4]	51.14	51.14	[BATF, C1QBP, C1RL, C4BPB, C5, CCR6, CD226, CD40, CD40LG, CD46, CD55, CD74, CR2, ERCC1, EXOSC3, GAPT, HNRNPC, HSPD1, IL27RA, IRF7, MYD88, NBN, PAXIP1, PTPN6, RNF168, SUSD4, SWAP70, TFRC, THOC1, TNF, TNFSF4]
GO:0006915	apoptotic process	GO_BiologicalProcess-GOA_23.02.2017_10h01	4.5e-10	1.2e-06	[5]	[Group11]	36.13	703	None Specific Cluster	[ACIN1, ACTN1, ACTN4, ACVR1B, ADA, ADAR, ADCY10, ADNP, AES, AIF1, AIMP2, AKAP13, AKT1S1, ANO6, ANP32B, ANXA1, ANXA6, API5, APP, AR, ARF4, ARHGAP10, ARHGAP21, ARHGEF1, ARHGEF5, ARHGEF6, ARHGEF7, ARRB1, ARRB2, ATF4, ATF5, ATN1, BAD, BARD1, BCL2, BCL2L1, BCL2L11, BCL7C, BCLAF1, BIN1, BIRC2, BLCAP, BMF, BMPR2, BNIP3L, BUB1B, BUD31, C1QBP, C22orf29, CALR, CAMK1D, CASP2, CASP3, CAT, CCND2, CD2, CD38, C…	[AARS, ABR, ACKR3, ACSL5, ACVR1C, ADARB1, AEN, AHI1, AIFM1, AIMP1, AKAP13, AKTIP, ALKBH1, ANKLE2, ANKRD13C, APAF1, APH1A, APH1B, ARAF, ARHGEF18, ARHGEF2, ARHGEF3, ARL6IP1, ASNS, ATF2, ATPIF1, BAG3, BAG4, BAG6, BCAP29, BCL2A1, BCL2L13, BCL7B, BEX1, BEX2, BIRC3, BMP6, BNIP3, BRAT1, BRMS1, BRMS1L, C19orf12, C6orf120, CAPN3, CARD11, CARD16, CARD17, CASP1, CASP4, CASP6, CASP9, CAST, CCAR1, CCAR2, CCL5…	53.63	47.81	[AARS, ABR, ACIN1, ACKR3, ACSL5, ACTN1, ACTN4, ACVR1B, ACVR1C, ADA, ADAR, ADARB1, ADCY10, ADNP, AEN, AES, AHI1, AIF1, AIFM1, AIMP1, AIMP2, AKAP13, AKT1S1, AKTIP, ALKBH1, ANKLE2, ANKRD13C, ANO6, ANP32B, ANXA1, ANXA6, APAF1, APH1A, APH1B, API5, APP, AR, ARAF, ARF4, ARHGAP10, ARHGAP21, ARHGEF1, ARHGEF18, ARHGEF2, ARHGEF3, ARHGEF5, ARHGEF6, ARHGEF7, ARL6IP1, ARRB1, ARRB2, ASNS, ATF2, ATF4, ATF5, ATN1…
GO:0009167	purine ribonucleoside monophosphate metabolic process	GO_BiologicalProcess-GOA_23.02.2017_10h01	2.11e-08	5.53e-05	[7, 8, 9]	[Group12]	44.87	140	Specific for Cluster #1	[ADA, ADSL, ADSS, AK2, AK5, AK9, ALDOB, APRT, ATIC, ATP1B1, ATP5B, ATP5C1, ATP5D, ATP5EP2, ATP5F1, ATP5G1, ATP5G2, ATP5G3, ATP5I, ATP5J2, ATP5L, ATP6V0A1, ATP6V1A, BAD, BPGM, CCNI, COX5A, COX6A1, COX8A, CTNS, CYC1, CYCS, DLG4, DNAJC15, DNM1L, EIF6, ENO1, GAPDH, GART, GBAS, GNPDA1, HIF1A, HK1, HK2, HOOK1, HOOK3, HPRT1, IMPDH2, LDHA, MPP1, NDUFA13, NDUFA2, NDUFA3, NDUFA7, NDUFA9, NDUFAB1, NDUFB2, N…	[ADK, ADSSL1, AK1, AK2, AK3, ALDOC, ATP5H, ATP5I, ATPIF1, BPGM, CARD11, COASY, COX4I1, DLG3, ENO2, ENO3, FAM3A, FBP1, FOXM1, GALK1, GMPR2, HOOK2, HSPA1B, IMPDH1, KIF20B, LHPP, LLGL1, MECP2, MON2, MYH3, NDUFAF7, NDUFB1, NDUFB10, NDUFB9, NDUFC1, NDUFS2, NDUFS5, NDUFS8, NUDT9, PARK7, PFKFB4, PFKM, PMPCB, PPARA, PRKAA1, PRKAG2, PRPS2, PVT1, SCRIB, SDHA, SDHAF2, SEM1, SLC25A25, STAT3, TCIRG1, TSPO, UQ…	61.08	41.19	[ADA, ADK, ADSL, ADSS, ADSSL1, AK1, AK2, AK3, AK5, AK9, ALDOB, ALDOC, APRT, ATIC, ATP1B1, ATP5B, ATP5C1, ATP5D, ATP5EP2, ATP5F1, ATP5G1, ATP5G2, ATP5G3, ATP5H, ATP5I, ATP5J2, ATP5L, ATP6V0A1, ATP6V1A, ATPIF1, BAD, BPGM, CARD11, CCNI, COASY, COX4I1, COX5A, COX6A1, COX8A, CTNS, CYC1, CYCS, DLG3, DLG4, DNAJC15, DNM1L, EIF6, ENO1, ENO2, ENO3, FAM3A, FBP1, FOXM1, GALK1, GAPDH, GART, GBAS, GMPR2, GNPDA…
GO:0033554	cellular response to stress	GO_BiologicalProcess-GOA_23.02.2017_10h01	3.46e-19	9.54e-16	[3]	[Group13]	38.95	744	None Specific Cluster	[AIF1, AKT1S1, ALKBH8, AMFR, ANXA1, AP5S1, APEX1, APEX2, APP, ARFGAP3, ARHGEF5, ARHGEF6, ARID3A, ASH2L, ATF4, ATP2A2, ATP6V0D1, AXIN2, BABAM1, BAD, BARD1, BCCIP, BCL2, BCL2L1, BCL2L11, BCLAF1, BMPR2, BNIP3L, BRD4, BRSK1, C9orf142, CALR, CAMKK2, CASP2, CASP3, CBX8, CD40LG, CD44, CD74, CDC42, CDC45, CDCA5, CDK6, CDKN2D, CETN2, CFL1, CHD1L, CHEK1, CHEK2, CNOT3, CNOT7, COPS3, COPS4, CRADD, CREB3L4, C…	[AARS, ACADVL, ACD, ACKR3, ACTR5, ADNP2, AEN, AIFM1, ALKBH1, ALKBH5, AMFR, ANKRD6, ANKZF1, AP5Z1, APAF1, APOA1, ARHGEF2, ARNTL, ASCC2, ASCC3, ASF1A, ASNS, ASTE1, ATF2, ATMIN, ATPIF1, AUP1, BAG2, BAG3, BAG4, BAG6, BATF, BAZ1B, BMPR1A, BNIP3, BRAT1, BTRC, C2orf40, CAMK2G, CAPN3, CASP4, CASP9, CCAR2, CCM2, CCNH, CCS, CDC14B, CDC37, CDK3, CDK5RAP3, CDK9, CDKN1B, CDKN2AIP, CENPJ, CEP164, CERS2, CHD6, …	51.92	49.1	[AARS, ACADVL, ACD, ACKR3, ACTR5, ADNP2, AEN, AIF1, AIFM1, AKT1S1, ALKBH1, ALKBH5, ALKBH8, AMFR, ANKRD6, ANKZF1, ANXA1, AP5S1, AP5Z1, APAF1, APEX1, APEX2, APOA1, APP, ARFGAP3, ARHGEF2, ARHGEF5, ARHGEF6, ARID3A, ARNTL, ASCC2, ASCC3, ASF1A, ASH2L, ASNS, ASTE1, ATF2, ATF4, ATMIN, ATP2A2, ATP6V0D1, ATPIF1, AUP1, AXIN2, BABAM1, BAD, BAG2, BAG3, BAG4, BAG6, BARD1, BATF, BAZ1B, BCCIP, BCL2, BCL2L1, BCL2…
GO:0006913	nucleocytoplasmic transport	GO_BiologicalProcess-GOA_23.02.2017_10h01	7.78e-11	2.08e-07	[5, 6]	[Group14, Group28]	43.57	217	None Specific Cluster	[ABCE1, ADAR, AGFG1, AKAP13, ALYREF, ANP32B, AXIN2, BACH2, BARD1, C21orf33, CALR, CAMK1, CASC3, CBLB, CDK5, CFL1, CHP1, CREB3L4, CTDSPL2, CYLD, DACT1, DACT3, DYRK2, ECT2, EIF6, ENY2, FAF1, FYB, FYTTD1, FZD7, G3BP2, GEMIN8, GPN1, HEATR3, HNRNPA1, IL23A, IPO13, IPO7, IPO9, JUN, JUP, KPNA1, KPNA3, KPNA6, LGALS9, LIN9, LMNA, MAGOH, MAPK1, MAPK3, MBD4, MDFIC, MED1, MXI1, NEDD4, NEMF, NUP153, NUP37, NU…	[AKAP13, ALKBH5, ARNTL, ATXN1, BAG3, BMP6, BMPR1A, CCHCR1, CHORDC1, CHTOP, CPSF1, CSE1L, CTNNB1, DDX19B, DDX20, DMAP1, DNAJC27, DUSP16, DYRK2, EDA, EDAR, EIF4E, EMD, F2R, FBXO22, FBXW11, FGF9, FYTTD1, FZR1, GPN2, HCLS1, HNRNPA2B1, HSPA9, HTATIP2, IL18R1, IPO11, IWS1, KANK1, KEAP1, KPNA2, KPNA5, KPNB1, MAGOHB, MALT1, MAP4K5, MBTPS1, MCM3AP, MRPL23, NCKIPSD, NDC1, NSRP1, NUP107, NUP205, NUP35, NUP5…	52.77	49.1	[ABCE1, ADAR, AGFG1, AKAP13, ALKBH5, ALYREF, ANP32B, ARNTL, ATXN1, AXIN2, BACH2, BAG3, BARD1, BMP6, BMPR1A, C21orf33, CALR, CAMK1, CASC3, CBLB, CCHCR1, CDK5, CFL1, CHORDC1, CHP1, CHTOP, CPSF1, CREB3L4, CSE1L, CTDSPL2, CTNNB1, CYLD, DACT1, DACT3, DDX19B, DDX20, DMAP1, DNAJC27, DUSP16, DYRK2, ECT2, EDA, EDAR, EIF4E, EIF6, EMD, ENY2, F2R, FAF1, FBXO22, FBXW11, FGF9, FYB, FYTTD1, FZD7, FZR1, G3BP2, G…
GO:0031424	keratinization	GO_BiologicalProcess-GOA_23.02.2017_10h01	9.19e-15	2.5e-11	[3, 6, 7, 8]	[Group15]	8.73	20	None Specific Cluster	[CAPNS1, CDC42, DSG2, FURIN, JUP, KAZN, KRT1, KRT17, RCAN1, REXO2, SHARPIN]	[CAPN1, KRT10, KRT18, KRT72, KRT74, PKP4, PPHLN1, TGM1, TMEM79]	55	45	[CAPN1, CAPNS1, CDC42, DSG2, FURIN, JUP, KAZN, KRT1, KRT10, KRT17, KRT18, KRT72, KRT74, PKP4, PPHLN1, RCAN1, REXO2, SHARPIN, TGM1, TMEM79]
GO:0016032	viral process	GO_BiologicalProcess-GOA_23.02.2017_10h01	3.41e-15	9.29e-12	[3, 4]	[Group16]	41.13	422	None Specific Cluster	[ABCE1, ADAR, AGBL5, ALYREF, AP1M1, AP1S1, AP1S2, AP2A1, AP2M1, AP2S1, APOBEC3C, BAD, BANF1, BCL2, BCL2L1, BCL2L11, BIN1, BIRC2, BNIP3L, BRD4, C14orf166, C1QBP, CBX5, CCDC86, CCNT1, CCT5, CD200R1, CD4, CD55, CD74, CD8B, CD93, CDC42, CDK6, CENPU, CFL1, CHMP4B, CHMP6, CLDN1, CR2, CREB1, CREB3L4, CREBBP, CRTC2, CTBP1, CTSB, CUL4A, DAXX, DDB1, DDX21, DDX60, DEAF1, DEFA1, DEFA3, DPP4, DYNC1I2, DYNLL1,…	[ACKR3, ACTA2, ADARB1, AGBL5, AIMP1, ANKRD17, AP1B1, APOBEC3F, APOBEC3G, ARF1, BIRC3, BNIP3, BST2, BTRC, CALCOCO2, CAMLG, CCDC130, CCL5, CD247, CD40, CD46, CD81, CDK13, CDK9, CHD1, CHMP2A, CHMP4A, CHMP7, CREBZF, CTDP1, CUL1, CX3CR1, DDX5, DERL1, DHX58, DYRK1A, E4F1, EIF4A2, EIF4E, EIF4H, ERCC3, F11R, F2RL1, FADD, FAU, FBXW7, FDPS, GBP1, GBP3, GPAM, GRK2, HCFC1, HCFC2, HERC5, HMGA2, HSPA1B, HSPD1,…	54.25	48.12	[ABCE1, ACKR3, ACTA2, ADAR, ADARB1, AGBL5, AIMP1, ALYREF, ANKRD17, AP1B1, AP1M1, AP1S1, AP1S2, AP2A1, AP2M1, AP2S1, APOBEC3C, APOBEC3F, APOBEC3G, ARF1, BAD, BANF1, BCL2, BCL2L1, BCL2L11, BIN1, BIRC2, BIRC3, BNIP3, BNIP3L, BRD4, BST2, BTRC, C14orf166, C1QBP, CALCOCO2, CAMLG, CBX5, CCDC130, CCDC86, CCL5, CCNT1, CCT5, CD200R1, CD247, CD4, CD40, CD46, CD55, CD74, CD81, CD8B, CD93, CDC42, CDK13, CDK6,…
GO:0070727	cellular macromolecule localization	GO_BiologicalProcess-GOA_23.02.2017_10h01	4.81e-26	1.34e-22	[3]	[Group17, Group28]	40.77	758	None Specific Cluster	[ABCD1, ABCE1, ACAP2, ADAR, AGFG1, AGRN, AIP, ALYREF, ANKRD50, ANP32B, AP1M1, AP1S1, AP1S2, AP2A1, AP2M1, AP2S1, AP3B1, AR, ARF4, ARFGAP3, ARMCX3, ATG4B, ATP1B1, ATP1B3, ATP6V1D, AXIN2, AZIN1, BAD, BARD1, BCL2, BCL2L1, BCL2L11, BICD2, BMF, BNIP3L, BSG, BUB1B, C21orf33, CACNB3, CALR, CAMK1, CASC3, CBLB, CCT2, CCT3, CCT4, CCT5, CCT6A, CCT8, CD2AP, CD4, CD74, CDC42, CDCA5, CDK5, CENPT, CEP68, CFL1, …	[ABCA7, ACD, AHI1, ALKBH5, ANK3, ANKRD13C, AP1AR, AP1B1, AP3B2, AP4B1, APPBP2, ARHGEF2, ARIH2, ARL2, ARL6IP1, ARNTL, ASPSCR1, ATG4A, ATP9B, ATPIF1, AUP1, AURKAIP1, BAG3, BAG4, BAG6, BANP, BAP1, BBS2, BBS4, BCAP29, BMP6, BMPR1A, CACNB2, CALM1, CAPN3, CCHCR1, CCNE1, CD63, CD81, CDC37, CDK5R1, CDK5RAP3, CELSR1, CEP250, CEP290, CHMP4A, CHORDC1, CHTOP, CIB1, CLIP1, CLUAP1, CNEP1R1, CNTNAP1, COG3, COPG…	48.23	54.01	[ABCA7, ABCD1, ABCE1, ACAP2, ACD, ADAR, AGFG1, AGRN, AHI1, AIP, ALKBH5, ALYREF, ANK3, ANKRD13C, ANKRD50, ANP32B, AP1AR, AP1B1, AP1M1, AP1S1, AP1S2, AP2A1, AP2M1, AP2S1, AP3B1, AP3B2, AP4B1, APPBP2, AR, ARF4, ARFGAP3, ARHGEF2, ARIH2, ARL2, ARL6IP1, ARMCX3, ARNTL, ASPSCR1, ATG4A, ATG4B, ATP1B1, ATP1B3, ATP6V1D, ATP9B, ATPIF1, AUP1, AURKAIP1, AXIN2, AZIN1, BAD, BAG3, BAG4, BAG6, BANP, BAP1, BARD1, B…
GO:0034613	cellular protein localization	GO_BiologicalProcess-GOA_23.02.2017_10h01	6.21e-26	1.73e-22	[4]	[Group17, Group28]	40.8	754	None Specific Cluster	[ABCD1, ABCE1, ACAP2, ADAR, AGFG1, AGRN, AIP, ALYREF, ANKRD50, ANP32B, AP1M1, AP1S1, AP1S2, AP2A1, AP2M1, AP2S1, AP3B1, AR, ARF4, ARFGAP3, ARMCX3, ATG4B, ATP1B1, ATP1B3, ATP6V1D, AXIN2, AZIN1, BAD, BARD1, BCL2, BCL2L1, BCL2L11, BICD2, BMF, BNIP3L, BSG, BUB1B, C21orf33, CACNB3, CALR, CAMK1, CASC3, CBLB, CCT2, CCT3, CCT4, CCT5, CCT6A, CCT8, CD2AP, CD4, CD74, CDC42, CDCA5, CDK5, CENPT, CEP68, CFL1, …	[ABCA7, ACD, AHI1, ALKBH5, ANK3, ANKRD13C, AP1AR, AP1B1, AP3B2, AP4B1, APPBP2, ARHGEF2, ARIH2, ARL2, ARL6IP1, ARNTL, ASPSCR1, ATG4A, ATP9B, ATPIF1, AUP1, AURKAIP1, BAG3, BAG4, BAG6, BANP, BAP1, BBS2, BBS4, BCAP29, BMP6, BMPR1A, CACNB2, CALM1, CAPN3, CCHCR1, CCNE1, CD63, CD81, CDC37, CDK5R1, CDK5RAP3, CELSR1, CEP250, CEP290, CHMP4A, CHORDC1, CHTOP, CIB1, CLIP1, CLUAP1, CNEP1R1, CNTNAP1, COG3, COPG…	48.35	53.9	[ABCA7, ABCD1, ABCE1, ACAP2, ACD, ADAR, AGFG1, AGRN, AHI1, AIP, ALKBH5, ALYREF, ANK3, ANKRD13C, ANKRD50, ANP32B, AP1AR, AP1B1, AP1M1, AP1S1, AP1S2, AP2A1, AP2M1, AP2S1, AP3B1, AP3B2, AP4B1, APPBP2, AR, ARF4, ARFGAP3, ARHGEF2, ARIH2, ARL2, ARL6IP1, ARMCX3, ARNTL, ASPSCR1, ATG4A, ATG4B, ATP1B1, ATP1B3, ATP6V1D, ATP9B, ATPIF1, AUP1, AURKAIP1, AXIN2, AZIN1, BAD, BAG3, BAG4, BAG6, BANP, BAP1, BARD1, B…
GO:0032446	protein modification by small protein conjugation	GO_BiologicalProcess-GOA_23.02.2017_10h01	1.37e-19	3.78e-16	[7, 8]	[Group18, Group27]	43.6	405	None Specific Cluster	[ABTB1, AIMP2, AMFR, ANAPC11, ANAPC15, ANAPC7, ARRB1, ARRB2, ARRDC4, ASB8, ASB9, BACH2, BARD1, BCL11A, BCL2, BIRC2, BTBD11, BTBD3, BUB1B, CAND1, CBLB, CBLL1, CBX8, CDC34, CDC42, CDK5, CHP1, COMMD1, CRY1, CUL4A, CUL4B, DAXX, DCAF12, DCAF15, DCAF16, DCAF5, DCAF7, DCUN1D1, DCUN1D5, DDB1, DTX3, ELOB, ENC1, ERCC8, FBXL6, FBXL8, FBXO11, FBXO41, FBXO9, FBXW7, FBXW9, FKBP1A, FYN, GNL3, GNL3L, GTPBP4, HDA…	[ABTB1, ADRB2, AKTIP, AMFR, ANAPC1, ANAPC13, ANAPC16, ARIH1, ARIH2, ASB1, ASB13, ASB6, ASB8, BIRC3, BMI1, BTBD2, BTBD6, BTRC, BUB3, CAND2, CAPN3, CCNB1IP1, CDC14B, CDC26, CDK5RAP3, CDK9, CHORDC1, CNOT4, CTNNB1, CTR9, CUL1, CUL3, DCAF11, DCAF7, DCUN1D3, DCUN1D4, DDB2, DERL1, DNAJA3, DNAJB2, DTX1, DTX2, DTX3L, E4F1, FANCL, FBXL12, FBXL14, FBXL15, FBXL3, FBXL5, FBXO15, FBXO18, FBXO2, FBXO21, FBXO22,…	48.96	52.89	[ABTB1, ADRB2, AIMP2, AKTIP, AMFR, ANAPC1, ANAPC11, ANAPC13, ANAPC15, ANAPC16, ANAPC7, ARIH1, ARIH2, ARRB1, ARRB2, ARRDC4, ASB1, ASB13, ASB6, ASB8, ASB9, BACH2, BARD1, BCL11A, BCL2, BIRC2, BIRC3, BMI1, BTBD11, BTBD2, BTBD3, BTBD6, BTRC, BUB1B, BUB3, CAND1, CAND2, CAPN3, CBLB, CBLL1, CBX8, CCNB1IP1, CDC14B, CDC26, CDC34, CDC42, CDK5, CDK5RAP3, CDK9, CHORDC1, CHP1, CNOT4, COMMD1, CRY1, CTNNB1, CTR9…
GO:0006996	organelle organization	GO_BiologicalProcess-GOA_23.02.2017_10h01	7.96e-36	2.22e-32	[3]	[Group19, Group20, Group21]	38.2	1466	None Specific Cluster	[ABCD1, ABCD3, ABLIM1, ACIN1, ACTB, ACTG1, ACTN1, ACTN4, ACTR2, ADD3, AFF2, AGFG1, AGRN, AGTPBP1, AIF1, AIP, AKAP13, ALS2CL, ANAPC11, ANAPC15, ANAPC7, ANKRD28, ANP32B, ANXA1, AP1M1, AP2M1, AP3B1, APEX1, APOO, ARAP1, ARHGAP10, ARHGAP21, ARHGAP26, ARHGDIB, ARHGEF5, ARHGEF7, ARID4B, ARID5B, ARPC1B, ARPC2, ARPC3, ARPC4, ARPC5L, ARRB1, ARRB2, ASAP1, ASH2L, ASXL1, ATF5, ATG101, ATG4B, ATP2A2, ATP2B4, A…	[ABCA1, ABLIM2, ABR, ACAD9, ACD, ADRB2, AEBP2, AHCTF1, AHI1, AIFM1, AKAP13, AKAP8, AKT3, AKTIP, ALS2, ANAPC1, ANAPC13, ANAPC16, ANK3, ANKLE2, ANKRD27, ANKRD53, AP1AR, APOA1, AQP11, ARF1, ARFGEF2, ARHGAP4, ARHGEF18, ARHGEF2, ARID4A, ARIH2, ARL2, ARL6IP1, ARPC1A, ARPP19, ARSB, ASAP3, ASCC3, ASF1A, ATF2, ATG4A, ATMIN, ATP6V0E1, ATP6V0E2, ATP6V1C1, ATP6V1E1, ATP6V1E2, ATP8B2, ATPAF1, ATPIF1, AURKAIP1…	50.84	50.57	[ABCA1, ABCD1, ABCD3, ABLIM1, ABLIM2, ABR, ACAD9, ACD, ACIN1, ACTB, ACTG1, ACTN1, ACTN4, ACTR2, ADD3, ADRB2, AEBP2, AFF2, AGFG1, AGRN, AGTPBP1, AHCTF1, AHI1, AIF1, AIFM1, AIP, AKAP13, AKAP8, AKT3, AKTIP, ALS2, ALS2CL, ANAPC1, ANAPC11, ANAPC13, ANAPC15, ANAPC16, ANAPC7, ANK3, ANKLE2, ANKRD27, ANKRD28, ANKRD53, ANP32B, ANXA1, AP1AR, AP1M1, AP2M1, AP3B1, APEX1, APOA1, APOO, AQP11, ARAP1, ARF1, ARFGE…
GO:0051276	chromosome organization	GO_BiologicalProcess-GOA_23.02.2017_10h01	7.25e-18	1.99e-14	[4]	[Group19, Group20]	41.13	501	None Specific Cluster	[ACIN1, ACTB, ANAPC15, ANP32B, ANXA1, APEX1, ARID4B, ARID5B, ARRB1, ASH2L, ASXL1, AUTS2, AXIN2, BABAM1, BAZ1A, BPTF, BRD3, BRD4, BRD7, BRWD1, BUB1B, C17orf49, CBX2, CBX3, CBX8, CCT2, CCT3, CCT4, CCT5, CCT6A, CCT8, CDC14A, CDC45, CDCA5, CENPF, CENPH, CENPK, CENPT, CENPU, CENPV, CENPW, CETN2, CHD1L, CHD3, CHD4, CHD7, CHD8, CHD9, CHEK1, CHMP4B, CHMP6, CHRAC1, CKAP5, CLASP2, COPS3, COPS4, CREBBP, CRT…	[ACD, AEBP2, AHCTF1, AIFM1, AKAP8, ANKRD53, ARID4A, ASCC3, ASF1A, ATF2, B9D2, BAG6, BAHD1, BANP, BAP1, BAZ1B, BMI1, BRD1, BRD2, BRD9, BRMS1, BRMS1L, BRPF1, BRPF3, BUB3, CBX7, CCNB1IP1, CCNE1, CDC14B, CDC26, CDK9, CENPC, CENPL, CHD1, CHD6, CHMP2A, CHMP4A, CHMP7, CHTF8, CHTOP, CLIP1, CLOCK, COPS2, COPS7A, COPS7B, CSNK2A2, CTNNB1, CTR9, CUL3, CXXC1, DDB2, DFFB, DHX9, DMAP1, DNAJC2, DNMT1, DNMT3B, DP…	54.34	47.17	[ACD, ACIN1, ACTB, AEBP2, AHCTF1, AIFM1, AKAP8, ANAPC15, ANKRD53, ANP32B, ANXA1, APEX1, ARID4A, ARID4B, ARID5B, ARRB1, ASCC3, ASF1A, ASH2L, ASXL1, ATF2, AUTS2, AXIN2, B9D2, BABAM1, BAG6, BAHD1, BANP, BAP1, BAZ1A, BAZ1B, BMI1, BPTF, BRD1, BRD2, BRD3, BRD4, BRD7, BRD9, BRMS1, BRMS1L, BRPF1, BRPF3, BRWD1, BUB1B, BUB3, C17orf49, CBX2, CBX3, CBX7, CBX8, CCNB1IP1, CCNE1, CCT2, CCT3, CCT4, CCT5, CCT6A, …
GO:0065003	macromolecular complex assembly	GO_BiologicalProcess-GOA_23.02.2017_10h01	7.53e-16	2.06e-12	[4]	[Group21]	38.28	696	None Specific Cluster	[AAR2, ACTR2, ADAR, ADRM1, ADSL, AGO2, AIF1, AIMP2, ALDH5A1, ALDOB, AMFR, ANKRD28, ANO6, ANP32B, ANXA6, AP2S1, APP, AR, ARHGEF5, ARHGEF7, ARPC1B, ARPC2, ARPC3, ARPC4, ARPC5L, ASAP1, ASH2L, ASIC1, ATP6V0A1, ATXN10, ATXN2L, AXIN2, BAD, BCL11A, BCL2L11, BCL9L, BCLAF1, BDP1, BIN1, BIRC2, BMF, C1QBP, C21orf33, CALR, CAND1, CAPG, CAPZB, CARMIL1, CAT, CCT2, CCT3, CCT8, CD2AP, CD3E, CD3G, CD74, CD79A, CD…	[ABCA1, ABCA7, ACACA, ACACB, ACAD9, ACAT1, ADRB2, AHCTF1, AIFM1, AMFR, ANKRA2, ANKRD27, ANKRD53, AP1AR, APAF1, APOA1, AQP11, ARF1, ARHGEF2, ARL2, ARPC1A, ASF1A, ATF1, ATPAF1, ATPIF1, AVIL, BAG4, BAIAP2L1, BAIAP2L2, BBS4, BIN2, BIRC3, BMS1, BRD2, BRIX1, C1QTNF6, CALY, CAMK2G, CAND2, CAPN3, CBY1, CCL5, CCNH, CCT6B, CD247, CD2BP2, CD40, CD79B, CDKN1B, CENPC, CENPJ, CENPL, CHMP2A, CHMP4A, CHORDC1, CL…	53.58	48	[AAR2, ABCA1, ABCA7, ACACA, ACACB, ACAD9, ACAT1, ACTR2, ADAR, ADRB2, ADRM1, ADSL, AGO2, AHCTF1, AIF1, AIFM1, AIMP2, ALDH5A1, ALDOB, AMFR, ANKRA2, ANKRD27, ANKRD28, ANKRD53, ANO6, ANP32B, ANXA6, AP1AR, AP2S1, APAF1, APOA1, APP, AQP11, AR, ARF1, ARHGEF2, ARHGEF5, ARHGEF7, ARL2, ARPC1A, ARPC1B, ARPC2, ARPC3, ARPC4, ARPC5L, ASAP1, ASF1A, ASH2L, ASIC1, ATF1, ATP6V0A1, ATPAF1, ATPIF1, ATXN10, ATXN2L, A…
GO:0010608	posttranscriptional regulation of gene expression	GO_BiologicalProcess-GOA_23.02.2017_10h01	2.21e-12	5.96e-09	[5, 6]	[Group22]	44.67	222	None Specific Cluster	[ABCF1, ACO1, ADAR, AGO2, APEX1, APP, ATF4, AXIN2, C1QBP, CALR, CAPRIN1, CARHSP1, CASC3, CLP1, CNOT3, CNOT7, COA3, CTIF, CYFIP1, DAPK1, DGCR8, DHX9, DXO, EIF2AK1, EIF2AK2, EIF3B, EIF3E, EIF3J, EIF4E2, EIF4EBP2, EIF4G2, EIF4G3, EIF5, EIF5B, EIF6, ENC1, EXOSC5, EXOSC7, FAM129A, FOXO3, GAPDH, HNRNPD, HNRNPR, HNRNPU, HSPB1, IGF2BP2, IGF2BP3, IGFBP5, ILF3, IREB2, KRT17, LARP1, LRPPRC, MAGOH, MAP2K1, M…	[AARS, ALKBH1, ANGEL2, BCDIN3D, CAPRIN2, CCL5, CDC37, CDK4, CDK5RAP1, CLN5, DHX9, DICER1, DIS3, DROSHA, DTD1, EIF1, EIF1B, EIF2AK3, EIF2B4, EIF2B5, EIF3H, EIF4A2, EIF4B, EIF4E, EIF4E3, EIF4ENIF1, EIF4H, EIF5, EIF5A2, EPB41L5, EPRS, ESR1, EXOSC1, EXOSC3, EXOSC8, FXR1, GCNT2, GIGYF2, HNRNPA2B1, HNRNPC, HNRNPU, MAPKAPK5, MIF4GD, MOV10, MTRF1, NACC2, NAF1, NANOS1, NCK2, NGDN, PAIP1, PARN, PCBP4, PER2…	58.62	44.3	[AARS, ABCF1, ACO1, ADAR, AGO2, ALKBH1, ANGEL2, APEX1, APP, ATF4, AXIN2, BCDIN3D, C1QBP, CALR, CAPRIN1, CAPRIN2, CARHSP1, CASC3, CCL5, CDC37, CDK4, CDK5RAP1, CLN5, CLP1, CNOT3, CNOT7, COA3, CTIF, CYFIP1, DAPK1, DGCR8, DHX9, DICER1, DIS3, DROSHA, DTD1, DXO, EIF1, EIF1B, EIF2AK1, EIF2AK2, EIF2AK3, EIF2B4, EIF2B5, EIF3B, EIF3E, EIF3H, EIF3J, EIF4A2, EIF4B, EIF4E, EIF4E2, EIF4E3, EIF4EBP2, EIF4ENIF1,…
GO:0044248	cellular catabolic process	GO_BiologicalProcess-GOA_23.02.2017_10h01	4.64e-22	1.29e-18	[3]	[Group23, Group27]	39.32	803	None Specific Cluster	[ABCD1, ABCD3, ABTB1, ACADM, ACOT7, ADA, ADA2, ADH5, ADRM1, AGO2, AHCY, AKR1A1, ALDH5A1, AMDHD2, AMFR, ANAPC11, ANAPC15, ANAPC7, APEX1, APOBEC3C, ARRB1, ARRB2, ARSA, ATG101, ATG4B, ATP2B4, ATP6V0A1, ATP6V0B, ATP6V0D1, ATP6V1A, ATP6V1D, ATP6V1G2, AUH, BAD, BCAT1, BCKDHB, BCL2, BCL2L1, BDH2, BIRC2, BMF, BNIP3L, BPGM, BTBD11, BTBD3, BUB1B, CAMKK2, CAPNS1, CASC3, CASP3, CAT, CD2AP, CDC34, CDK5, CEL, …	[ABCD2, ABHD12, ABHD6, ABTB1, ACACB, ACAD10, ACAD11, ACADSB, ACADVL, ACAT1, ACAT2, ACD, ACOT4, ACSM3, ADPRM, ADRB2, AGL, AIFM1, ALDH3A2, AMDHD1, AMFR, ANAPC1, ANAPC16, ANKZF1, ANXA7, APAF1, APOA1, APOBEC3F, APOBEC3G, ARAF, ARIH1, ARIH2, ARNTL, ARSB, ATG4A, ATP6V0E1, ATP6V0E2, ATP6V1C1, ATP6V1E1, ATP6V1E2, ATPIF1, ATRAID, AUP1, BAG6, BAP1, BBS7, BCKDHB, BDH1, BLVRA, BNIP3, BPGM, BTBD2, BTBD6, BTRC…	49.83	51.44	[ABCD1, ABCD2, ABCD3, ABHD12, ABHD6, ABTB1, ACACB, ACAD10, ACAD11, ACADM, ACADSB, ACADVL, ACAT1, ACAT2, ACD, ACOT4, ACOT7, ACSM3, ADA, ADA2, ADH5, ADPRM, ADRB2, ADRM1, AGL, AGO2, AHCY, AIFM1, AKR1A1, ALDH3A2, ALDH5A1, AMDHD1, AMDHD2, AMFR, ANAPC1, ANAPC11, ANAPC15, ANAPC16, ANAPC7, ANKZF1, ANXA7, APAF1, APEX1, APOA1, APOBEC3C, APOBEC3F, APOBEC3G, ARAF, ARIH1, ARIH2, ARNTL, ARRB1, ARRB2, ARSA, ARS…
GO:0006396	RNA processing	GO_BiologicalProcess-GOA_23.02.2017_10h01	9.05e-27	2.52e-23	[5, 6, 7]	[Group25]	45.95	437	None Specific Cluster	[AAR2, ACIN1, ADAR, ADAT3, AFF2, AGO2, ALKBH8, ALYREF, APP, BARD1, BOP1, BUD31, BYSL, C14orf166, C1QBP, CASC3, CCNT1, CDK11A, CDK12, CHD7, CLP1, CMTR2, CSNK1D, CSNK1E, CSTF2T, CSTF3, DDX17, DDX21, DDX47, DDX49, DGCR8, DHX29, DHX33, DHX40, DHX9, DIS3L, EFTUD2, EIF6, ERN1, EXOSC5, EXOSC7, FARS2, FASTK, FCF1, FRG1, GAR1, GEMIN8, GRSF1, GTF2F1, GTF2H3, GTF2H5, GTPBP4, HELB, HNRNPA1, HNRNPA3, HNRNPD, …	[AARS, ADARB1, AKAP17A, ALKBH1, ALKBH5, ATXN1, AURKAIP1, BCDIN3D, BMS1, CCAR1, CCAR2, CCNH, CCNL1, CD2BP2, CDK13, CDK5RAP1, CDK9, CELF6, CHTOP, CIR1, CLASRP, CLK1, CLK3, CLK4, CMTR1, COQ7, CPSF1, CSTF3, CTR9, CWC22, DBR1, DCPS, DDX19B, DDX20, DDX23, DDX42, DDX5, DDX54, DEDD2, DGCR14, DHX16, DHX32, DHX34, DHX37, DHX9, DICER1, DIEXF, DIMT1, DIS3, DROSHA, DUS4L, DYRK1A, ELAC1, ERCC3, ERI1, ESR1, ESR…	47.61	54.68	[AAR2, AARS, ACIN1, ADAR, ADARB1, ADAT3, AFF2, AGO2, AKAP17A, ALKBH1, ALKBH5, ALKBH8, ALYREF, APP, ATXN1, AURKAIP1, BARD1, BCDIN3D, BMS1, BOP1, BUD31, BYSL, C14orf166, C1QBP, CASC3, CCAR1, CCAR2, CCNH, CCNL1, CCNT1, CD2BP2, CDK11A, CDK12, CDK13, CDK5RAP1, CDK9, CELF6, CHD7, CHTOP, CIR1, CLASRP, CLK1, CLK3, CLK4, CLP1, CMTR1, CMTR2, COQ7, CPSF1, CSNK1D, CSNK1E, CSTF2T, CSTF3, CTR9, CWC22, DBR1, DC…
GO:0007049	cell cycle	GO_BiologicalProcess-GOA_23.02.2017_10h01	6.44e-22	1.78e-18	[3]	[Group26]	39.98	722	None Specific Cluster	[ABCB1, ACTR2, ACVR1B, AIF1, ANAPC11, ANAPC15, ANAPC7, ANXA1, ANXA11, APEX1, APEX2, APP, APPL2, ARAP1, ARID3A, ATF5, ATP2B4, AXIN2, BABAM1, BAD, BANF1, BARD1, BCAT1, BCCIP, BCL2, BCL2L1, BCL2L11, BIN1, BIRC2, BLCAP, BOP1, BRD4, BRD7, BRSK1, BUB1B, C21orf33, CALR, CAMK1, CASP2, CASP3, CCDC124, CCNB2, CCND2, CCNG2, CCNI, CCNT1, CCNY, CD2AP, CDC14A, CDC34, CDC42, CDC45, CDCA5, CDK10, CDK11A, CDK12, …	[ADARB1, AFAP1L2, AHCTF1, AK1, AKAP8, ANAPC1, ANAPC13, ANAPC16, ANGEL2, ANK3, ANKLE2, ANKRD17, ANKRD53, APLP2, ARHGEF2, ARL2, ARNTL, ARPP19, ASNS, ATF2, AURKAIP1, AZIN2, B9D2, BAG6, BANP, BAP1, BBS4, BEX1, BEX2, BTRC, BUB3, C2orf40, CALM1, CAMK2G, CAPN3, CCAR1, CCAR2, CCM2, CCNB1IP1, CCND3, CCNE1, CCNG1, CCNH, CCNL1, CCPG1, CDC14B, CDC26, CDC37, CDK13, CDK20, CDK3, CDK4, CDK5R1, CDK5RAP1, CDK5RAP…	54.48	46.46	[ABCB1, ACTR2, ACVR1B, ADARB1, AFAP1L2, AHCTF1, AIF1, AK1, AKAP8, ANAPC1, ANAPC11, ANAPC13, ANAPC15, ANAPC16, ANAPC7, ANGEL2, ANK3, ANKLE2, ANKRD17, ANKRD53, ANXA1, ANXA11, APEX1, APEX2, APLP2, APP, APPL2, ARAP1, ARHGEF2, ARID3A, ARL2, ARNTL, ARPP19, ASNS, ATF2, ATF5, ATP2B4, AURKAIP1, AXIN2, AZIN2, B9D2, BABAM1, BAD, BAG6, BANF1, BANP, BAP1, BARD1, BBS4, BCAT1, BCCIP, BCL2, BCL2L1, BCL2L11, BEX1…
GO:0044265	cellular macromolecule catabolic process	GO_BiologicalProcess-GOA_23.02.2017_10h01	2.15e-20	5.94e-17	[4, 5]	[Group27]	43.43	430	None Specific Cluster	[ABTB1, ADRM1, AGO2, AMFR, ANAPC11, ANAPC15, ANAPC7, ARRB1, ARRB2, BIRC2, BNIP3L, BTBD11, BTBD3, BUB1B, CASC3, CASP3, CD2AP, CDC34, CEL, CHEK2, CHMP4B, CLN6, CLPX, CNOT3, CNOT7, COMMD1, COPS3, CSDE1, CSNK1A1, CSNK1D, CSNK1E, CST3, CTIF, CTSB, CTSC, CTSH, CTSL, CTSO, CUL4A, CUL4B, CYLD, DACT1, DDB1, DFFA, DIS3L, DNA2, DNAJC10, DVL1, DXO, EDC3, EIF3E, EIF4A1, ENC1, ERCC8, ERLIN2, ERN1, EXOSC5, EXOS…	[ABTB1, AIFM1, AMFR, ANAPC1, ANAPC16, ANKZF1, APAF1, ARAF, ARIH1, ARIH2, ARNTL, ATPIF1, ATRAID, AUP1, BAG6, BAP1, BBS7, BNIP3, BTBD2, BTBD6, BTRC, BUB3, C2orf40, CAPN2, CCAR2, CD81, CDC26, CDK5RAP3, CELA1, CHMP4A, CLN8, CLOCK, CLPP, CNOT4, CSDE1, CTNNB1, CTSA, CTSF, CTSK, CTSS, CTSW, CTSZ, CUL1, CUL3, DCPS, DDA1, DDX5, DEDD2, DERL1, DERL2, DFFB, DHX34, DIS3, DNAJB2, DNASE1L1, DROSHA, EDC4, EDEM2,…	51.45	50.29	[ABTB1, ADRM1, AGO2, AIFM1, AMFR, ANAPC1, ANAPC11, ANAPC15, ANAPC16, ANAPC7, ANKZF1, APAF1, ARAF, ARIH1, ARIH2, ARNTL, ARRB1, ARRB2, ATPIF1, ATRAID, AUP1, BAG6, BAP1, BBS7, BIRC2, BNIP3, BNIP3L, BTBD11, BTBD2, BTBD3, BTBD6, BTRC, BUB1B, BUB3, C2orf40, CAPN2, CASC3, CASP3, CCAR2, CD2AP, CD81, CDC26, CDC34, CDK5RAP3, CEL, CELA1, CHEK2, CHMP4A, CHMP4B, CLN6, CLN8, CLOCK, CLPP, CLPX, CNOT3, CNOT4, CN…

## Sheet: Table S4
Table S4: Gene Set Enrichment Analysis of above intensity probes from Illumina genome-wide expression array.
Molecular Signatures Database (MSigDB) gene set	Gene set name	Size	Enrichment score	Normalized enrichment score	Nominal P value	False discovery rate (FDR) q-val	Leading edge genes
HALLMARK	HEME_METABOLISM	176	0.53	1.86	0	0.00995	AHSP,SNCA,UCP2,HBD,CA1,BSG,E2F2,EPB42,AGPAT4,SLC4A1,BPGM,GYPE,BNIP3L,FAM46C,GYPB,DAAM1,FOXO3,MYL4,PGLS,CAT,HBQ1,SELENBP1,SDCBP,RANBP10,MPP1,HIST1H4C,ATP6V0A1,EPB41,NCOA4,GLRX5,GAPVD1,MFHAS1,BTG2,HDGF,NFE2,OSBP2,LPIN2,CTSB,TSPAN5,SLC25A37,JHDM1D,UROD,TCEA1,GYPC,H1F0,FECH,XK,TFRC,BMP2K,TMCC2,SPTA1,TRAK2,CTNS,PPP2R5B,MBOAT2,EPB49,TNS1,NNT,EIF2AK1,MXI1,ISCA1,FBXO9,HMBS,RAP1GAP,RAD23A,TRIM58,GMPS,HBZ,…
HALLMARK	MYC_TARGETS_V1	191	0.5	1.74	0	0.01	YWHAE,PA2G4,PRDX3,CTPS,DDX21,CBX3,MCM4,HNRNPU,PSMB2,SRM,TFDP1,NOP56,MCM2,VDAC1,SNRPD3,PSMC4,RAD23B,TRIM28,SNRPA,POLD2,PSMD1,MCM5,AIMP2,NME1,MYC,TARDBP,ACP1,NDUFAB1,HDGF,CCT2,LDHA,EIF2S2,PWP1,HPRT1,EIF3J,PABPC1,EXOSC7,COX5A,RNPS1,RPLP0,ILF2,SMARCC1,HDAC2,ERH,HNRNPR,SET,HNRNPA3,RPL22,TOMM70A,PSMA4,STARD7,C1QBP,GSPT1,CYC1,SSBP1,EIF4G2,SYNCRIP,RAN,APEX1,PCNA,CCT3,ABCE1,TUFM,IMPDH2,EIF4A1,RRM1,PHB2,PP…
HALLMARK	G2M_CHECKPOINT	158	0.51	1.76	0	0.0121	SMC4,HMGA1,E2F2,HIST1H2BK,NASP,STMN1,ZAK,HNRNPU,ODF2,MARCKS,TFDP1,CKS2,MCM2,MT2A,RAD23B,GINS2,MCM5,PRMT5,MYC,KATNA1,MTF2,SAP30,BARD1,SLC38A1,CTCF,BCL3,CCNT1,CDKN2C,HN1,SQLE,SLC7A5,EZH2,SMARCC1,TACC3,LBR,GSPT1,E2F3,SYNCRIP,LMNB1,NUSAP1,ATF5,NCL,CKS1B,HIF1A,CCNB2,PAFAH1B1,WRN,HNRNPD,RACGAP1,NOLC1,KIF22,PLK4,CHMP1A,CBX1,SETD8,TOP1,MCM6,SMAD3,CDC7
HALLMARK	E2F_TARGETS	167	0.48	1.65	0	0.0195	SMC4,HMGA1,NASP,STMN1,PA2G4,PAICS,CTPS,MCM4,TP53,NOP56,CKS2,MCM2,TIMELESS,NBN,POLD2,MCM5,NME1,MYC,WEE1,BARD1,CTCF,SNRPB,AK2,CDKN2C,HN1,TUBB,DCK,DCTPP1,EZH2,PMS2,UBR7,TACC3,LBR,TFRC,GINS3,GSPT1,SYNCRIP,LMNB1,RAN,PCNA,PPP1R8,NUP153,CKS1B,CCNB2,RAD51AP1,POP7,MCM7,PNN,CBX5,HNRNPD,DUT,RACGAP1,NOLC1,RPA3,KIF22,PLK4,MSH2,CHEK2,RPA1,BUB1B,NUDT21,MCM6
HALLMARK	TGF_BETA_SIGNALING	41	0.6	1.66	0.00875	0.0222	FKBP1A,SPTBN1,SMAD7,HIPK2,FURIN,PPP1CA,PPP1R15A,ARID4B,BMPR2,NCOR2,NOG
BIOCARTA	IL7_PATHWAY	17	0.82	1.91	0	0.0204	EP300,JAK1,IL2RG,PTK2B,FYN,IL7R,PIK3CG,NMI
"+" sign of enrichment score and normalized enrichment score denote that all the gene sets were enriched in neonatal naïve CD4 T cells compared to adults.

## Sheet: Table S5
Table S5: Gene Set Enrichment Analysis of transcription factors.
Database	Name	Size	Enrichment score	Normalized enrichment score	Nominal P value	False discovery rate (FDR) q-val	Leading edge genes
ChEA	EP300	1405	0.356941	1.54045	0	0.0614824	AUTS2,NREP,YBX3,BCL11A,SOX4,IGF2BP3,DACH1,SGK1,LRRN3,TAGLN2,LSP1,SYTL2,DACT1,SLC4A1,PDE4D,ATP1B1,LMO4,BCL2L1,ZNF827,EPHA4,RARA,MGST2,PDE4B,BASP1,E2F2,MYOM2,ZNF462,TOX,SSBP4,CRIP1,UBE2H,YWHAE,LPP,GNG2,BRD3,NCALD,PXDN,AGPAT4,BPGM,C9orf16,SMAD7,HEG1,HIPK2,ARID3A,JUP,BNIP3L,STMN1,NET1,SPON1,CBLB,USP10,LRRFIP1,FURIN,PGM2L1,XXYLT1,TCF12,ZDHHC11,PDE7B,CBX3,DAAM1,FOXO3,PCSK5,DLG4,UBE2E3,AHCY,UGGT1,YY1,TS…
ChEA	STAT6	340	0.419651	1.62658	0	0.062637	AUTS2,BCL11A,DACH1,DACT1,HMGA1,VAV3,RMI2,PDE4B,MYOM2,TESPA1,AGO2,PTGIR,HEG1,HIPK2,LRRFIP1,FURIN,CDC42,MAD1L1,PPP1CA,CAPZB,SH3KBP1,SUB1,GNPDA1,CLUHP3,TNFAIP3,ACTN1,PPP1R15A,MGAT5,TNFAIP8,PPTC7,PLEKHB2,BACH2,CEP85L,PLEC,CNOT3,CDC14A,CHD3,NPAS2,PLLP,SENP7,RBMS1,MAN1C1,DPP4,LY86,CHD7,CISH,MYO3B,NSMCE1,FYN,SLC38A1,JUND,TMEM71,PDE9A,N4BP2,RGS12,PGM1,MSI2,WASF2,IL7R,HK1,LPIN2,SNX10,ME2,MACF1,CDKN2C,SSBP…
ChEA	ZNF217	922	0.374285	1.57939	0	0.0627602	AUTS2,SOX4,SGK1,SYTL2,ZMIZ1,PDE4D,SOCS2,ATP1B1,RGS1,BCL2L1,CDK6,VAV3,EPHA4,RMI2,ZNF281,TP53INP1,BASP1,CD93,TOB1,ZNF462,DAPK1,PACS1,JAK1,UBE2H,LPP,NCALD,PXDN,MTA3,SMAD7,PKIA,HEG1,HIPK2,SPATA13,BZW2,BHLHE40,CBLB,USP10,EVA1A,CEP350,XXYLT1,RYBP,MAD1L1,MAP3K1,ABCC5,RXRA,DAAM1,TSC22D1,TPK1,AXIN2,CMIP,DYRK2,SEMA3E,WSB1,ACTN4,FOS,MARCKS,OSBPL8,ACTN1,CAND1,PTPN12,VDAC1,CAMK1D,PLEC,PTPRK,IQGAP1,SLC25A36,CD…
ChEA	PAX3	565	0.380473	1.55561	0	0.0637764	AUTS2,BCL11A,CDCA7,SPRY1,KLRG1,TOX2,DACT1,ZMIZ1,PDE4D,LMO4,CDK6,VAV3,EPHA4,BASP1,ZNF462,TOX,DAPK1,SLC16A10,PXDN,BHLHE40,CBLB,LRRFIP1,CEP350,ZDHHC14,TPK1,DYRK2,HMGB1P1,WSB1,TNFAIP3,MARCKS,SPN,ZNF483,CAND1,ICOS,PKN2,GADD45A,PIM1,FLNB,ACTRT1,PSMD1,RPS6KA3,ARID5B,CHD7,LDLR,APP,MYO3B,FYN,H3F3A,SLC46A3,WEE1,SLC38A1,NINJ2,MFHAS1,RASA1,IL17RD,HSD17B7,MSI2,PSD4,NT5C2,SSH2,EPC1,UBL7,DPYD,NTSR1,PRR5,SHROOM4…
ChEA	CDX2	458	0.419139	1.67683	0	0.071837	SOX4,IGF2BP3,SPRY1,SGK1,HPGD,PAK1,ZMIZ1,LMO4,BCL2L1,VAV3,TOB1,GPA33,SLC16A10,JAK1,UBE2H,CERS6,ARID3A,SPON1,MLF2,XXYLT1,TCF12,PELI2,ABCC5,DAAM1,PTK2B,JUN,OCIAD2,AXIN2,CMIP,ACTN4,SCRN1,TNFAIP3,OSBPL8,ZNF641,HIST2H2AA3,VDAC1,DNM1L,SLC25A36,GADD45A,PIM1,ATIC,GLRX3,RALB,MAN1C1,DHRS3,RBM39,DPP4,GLRX5,IER5,APP,NSMCE1,MYC,MYH10,RHOU,PDE9A,FAM168A,SLC44A1,MSI2,HK1,LGALS3BP,LRP5,ERN1,CTSB,BCL9L,EXOSC5,MYL6…
ChEA	OLIG2	1106	0.328143	1.39435	0	0.0738314	CDCA7,SPRY1,SGK1,LRRN3,LDB2,SAMD3,ADA,PDE4D,SOCS2,LMO4,CCNY,EPHA4,CYLD,CENPK,PDE4B,BASP1,TOX,DAPK1,CACHD1,SWAP70,MTHFD1L,JAK1,NCALD,EPDR1,PKIA,AGMAT,SPATA13,CD83,HOOK1,SPON1,CBLB,EVA1A,PABPC3,CSGALNACT1,PAICS,CDC42,TCF12,RYBP,GPX7,MIS18BP1,MAP3K1,PURB,DAAM1,TSC22D1,TPK1,ARHGEF7,ADSL,DYRK2,SEMA3E,HMGB1P1,DCHS1,RAC1,TMEM63A,ACTN4,FOS,MGAT5,TNFAIP8,PLIN2,PTPN12,MMD,ACTR2,MAP4K4,MYCBP2,PKN2,GADD45A,R…
ChEA	CCND1	1684	0.319176	1.38339	0	0.0758209	NREP,BCL11A,CDCA7,SOX4,IGF2BP3,SMC4,DACH1,SNUPN,DACT1,ZMIZ1,SOCS2,CDK2AP1,LENG8,LMO4,EPHA4,PASK,TOB1,RAB25,TOX,TKT,AAK1,PCMTD2,MARK2,UBE2H,YWHAE,AGPAT4,BPGM,ATP6V1D,SMAD7,ZBED3,HIPK2,NASP,SBK1,BNIP3L,STMN1,ZNF91,IMMT,PA2G4,HEMGN,CENPT,ZNF22,BIVM,PGM2L1,PAICS,TBC1D17,GPX7,ENSA,RPP40,TERF1,ABCC5,CBX3,MCM4,FOXO3,DLG4,SSBP3,PPP1R14B,JUN,MDK,MYL4,TP53,AXIN2,HCFC1R1,DYRK2,SF3A2,TUBB,MXD4,WSB1,PHPT1,CLE…
ChEA	ZNF281	1437	0.323226	1.39647	0	0.0788429	SOX4,IGF2BP3,SNCA,DACH1,UCP2,MARCKSL1,TAGLN2,HMGA1,SOCS2,CDK6,TESC,CYLD,YARS,ZNF281,RARA,CTSL,DPYSL2,TOB1,EPB42,GPA33,SSBP4,CACHD1,CRIP1,CST3,PKM,EP300,PCMTD2,IL2RG,UBE2H,YWHAE,LPP,FCGRT,RNF125,AGPAT4,MTA3,SMAD7,ZBED3,SBK1,ARID3A,JUP,STMN1,ZNF275,SVOPL,BHLHE40,HEMGN,COTL1,CTSD,BIVM,PAICS,PLEKHG5,RYBP,GPX7,MSRA,KIAA0319L,MAP3K1,CBX3,BTBD11,RABGAP1,CALR,TSC22D1,SSBP3,PPP1R14B,JUN,MDK,HCFC1R1,PYGB,S…
ChEA	MECOM	1435	0.305449	1.31158	0	0.079535	YBX3,SMC4,SNCA,UCP2,SGK1,ITPRIP,SNUPN,FKBP1A,ZMIZ1,HMGA1,RGS1,BCL2L1,TESC,VAV3,CCNY,RMI2,YARS,CTSL,MGST2,CD93,ARRB2,TKT,MTHFD1L,PKM,EP300,DCAF12,RPL7L1,CEACAM1,MARK2,IL2RG,GNG2,RNF125,CERS6,TRA2A,ATP6V1D,SMAD7,PTGIR,HEG1,HIPK2,ARID3A,BNIP3L,ZNF91,RNF115,BZW2,ZNF148,TMEM154,LRRFIP1,HEMGN,CEP350,FURIN,ZDHHC14,PGM2L1,PPP1CA,ABCC5,APBB1IP,DDX21,PACSIN2,SMAP1,EXTL2,PPP1R14B,RNASE6,JUN,GTPBP8,TMEM63A,S…
ChEA	TCF4	2392	0.299873	1.31426	0	0.0799989	AUTS2,YBX3,BCL11A,IGF2BP3,SMC4,AHSP,DACH1,SPRY1,SGK1,TAGLN2,DACT1,ZMIZ1,LDB2,SAMD3,PDE4D,SOCS2,ATP1B1,LMO4,RGS1,CDK6,EPHA4,CYLD,ZNF281,FAM13A,TP53INP1,PDE4B,BASP1,NBPF20,CREBRF,ARHGAP32,TOX,DAPK1,CACHD1,SWAP70,DPPA4,UBE2H,YWHAE,LPP,JAZF1,PXDN,CERS6,SMAD7,HEG1,HIPK2,NRDE2,PPP2R5E,NASP,STMN1,ZNF91,CNST,MBTD1,HOOK1,BHLHE40,USP10,EVA1A,TMEM154,LRRFIP1,CSGALNACT1,HEMGN,AIF1L,FURIN,CFDP1,COTL1,BIVM,ZDH…
ChEA	KLF1	1667	0.328401	1.42192	0	0.0816975	AUTS2,YBX3,CDCA7,SNCA,UCP2,LRRN3,SCD,TAGLN2,FKBP1A,HMGA1,TMEM200A,SLC4A1,CDK2AP1,LMO4,BCL2L1,EPHA4,ARRB2,E2F2,EPB42,SSBP4,CRIP1,SLC16A10,CST3,MTHFD1L,PKM,EP300,PCMTD2,CEACAM1,UBE2H,NME2,AGPAT4,BANF1,BPGM,MTA3,TRA2A,AGMAT,NHLRC4,NASP,R3HDM4,SPATA13,STMN1,CDCA7L,PA2G4,USP10,TMEM154,HEMGN,CFDP1,CTSD,ZDHHC14,MAD1L1,PPP1CA,MAP3K1,APBB1IP,PACSIN2,MCM4,CALR,UBE2E3,YY1,OCIAD2,TP53,DRAP1,CAPZB,TUBB,PHPT1,…
ChEA	CLOCK	321	0.337607	1.31539	0.0139665	0.0827406	AUTS2,CDK2AP1,LMO4,DAPK1,CEACAM1,UBE2H,FCGRT,ATP6V1D,BNIP3L,BHLHE40,NET1,USP10,CEP350,PXMP2,ABCC5,CALR,TSC22D1,FOS,MARCKS,ACTN1,UBAP2L,SLC25A5,GADD45A,NPAS2,PIM1,CCDC28B,PDCD4,PTK2,DHRS3,NFKBIA,XBP1,MAPK1,PFKP,IVNS1ABP,TARDBP,DYNLL1,ZFP36L1,MRAP,AK2,TSC22D3,BTF3L4,BICD2,CARHSP1,FKBP4,PDHB,MTSS1,MAF1,ADAM19,YPEL3,LASP1,H1F0,MCL1,RSAD2,MED28,TARS,BRI3,ITGA6,PDCD6IP,ANKRD46,LMNA,SNX4,PIM3,ADIPOR2,PD…
ChEA	E2F7	41	0.485454	1.40928	0.0529801	0.0833189	CDCA7,E2F2,MCM4,PIM1,MCM5,E2F3,PCNA,RECQL,ESYT1,MCM7,GBAP1,DUT,NOLC1,MSH2,MCM6,POLA1
ChEA	SMARCA4	2109	0.32631	1.43207	0	0.0844938	NREP,YBX3,BCL11A,SNCA,SPRY1,GATAD2B,SGK1,LRRN3,MARCKSL1,TAGLN2,DACT1,LDB2,PDE4D,LMO4,BCL2L1,CA1,VAV3,CCNY,EPHA4,CYLD,FARS2,FAM13A,DPYSL2,MGST2,PDE4B,BASP1,CREBRF,ARRB2,ZNF462,TOX,DAPK1,SEPT11,CRIP1,CST3,MTHFD1L,PKM,DCAF12,MARK2,LPP,NCALD,AGPAT4,EPDR1,BPGM,SMAD7,PKIA,HEG1,HIPK2,PPP2R5E,SERINC3,SPATA13,BNIP3L,STMN1,CDCA7L,CD83,BTBD3,HOOK1,BHLHE40,CBLB,EVA1A,PABPC3,CSGALNACT1,HEMGN,FURIN,CFDP1,ZDHHC…
ChEA	NUCKS1	506	0.346124	1.39706	0	0.0849986	FKBP1A,ZMIZ1,HMGA1,LMO4,CDK6,CYLD,PKM,EP300,JAK1,YWHAE,NME2,SMAD7,HIPK2,JUP,PA2G4,BHLHE40,CBLB,FURIN,CTSD,PRDX3,CDC42,PPP1CA,MAP3K1,FOXO3,YY1,JUN,AXIN2,DYRK2,RAC1,MXD4,ACTN4,FOS,EIF2AK2,TNFAIP3,MAPK8IP3,PPP1R15A,ARPC1B,SMARCC2,PTPRK,IQGAP1,CASP3,ACTR2,MAP4K4,GADD45A,PIM1,NBN,TRIM28,DGCR8,PDCD4,PTPRA,NFKBIA,NCOA4,PAG1,ARF5,NME1,MAPK1,MYC,ENO1,SAP30,JUND,GAPDH,BTG2,VAMP2,MAP2K2,RASA1,IL17RD,PGM1,CS…
ChEA	POU3F2	828	0.323196	1.35011	0	0.0852553	YBX3,IGF2BP3,SMC4,SNCA,SPRY1,HBD,KLRG1,LRRN3,LMO4,RGS1,CDK6,CA1,UTS2,FARS2,ZNF281,BASP1,TESPA1,ARHGAP32,TOX,DAPK1,PLAG1,JAZF1,GNG2,AGPAT4,PKIA,COA1,MBTD1,BZW2,BTBD3,CBLB,USP10,EVA1A,FAM217B,ANXA1,XXYLT1,TCF12,UBE2E3,EXTL2,PSMB2,CCDC34,CAMSAP2,DYRK2,ASXL2,CAND1,CKS2,CEP85L,SDCBP,SLC25A36,GAPT,RAD23B,NPAS2,HIST1H2BK,PIM1,STAP1,KLHL28,PAG1,LMOD3,ATP2B1,DENND1B,COMMD3,DNAJB14,TXN,COL1A2,ABCB1,RHOBTB3…
ChEA	CEBPD	280	0.343898	1.32635	0.0103627	0.0854773	BCL2L1,EPHA4,FARS2,BASP1,MYOM2,LPP,HEG1,BHLHE40,CBLB,CSGALNACT1,TAOK1,AXIN2,TMEM63A,MARCKS,PKN2,GADD45A,FAM107B,NDN,PTK2,CHD7,MRPL14,PLEKHA5,ATP2B1,MYO3B,FYN,IVNS1ABP,COL1A2,BARD1,RASA1,CHD9,BBX,SIAH1,BMPR2,ARHGAP21,ARID1B,ATP6V1A,FOXP1,BAZ2B,KAT6B,ADAMTS6,API5,PTEN,DPH6,DNAJC10,AGA,KLF4,CCDC50,TAX1BP1,LBR,LNPEP,RBL2,SNTB1,USP38,ZFAND3,CPNE8,ST3GAL5
ChEA	PRDM14	1153	0.320237	1.36155	0	0.0857745	AUTS2,YBX3,CDCA7,SOX4,SGK1,LRRN3,SCD,TAGLN2,DACT1,ZMIZ1,TMEM200A,SOCS2,ATP1B1,CDK6,TESC,EPHA4,CYLD,ZNF281,RARA,TOB1,ARHGAP32,SEPT11,CRIP1,MTHFD1L,DCAF12,ASIC1,LPP,JAZF1,NCALD,CERS6,MTA3,SMAD7,SBK1,ARID3A,JUP,STMN1,CDCA7L,BHLHE40,CSGALNACT1,CFDP1,CTSD,TCF12,RYBP,ATF7IP2,CBX3,BTBD11,FOXO3,ISG15,TSC22D1,JUN,CMIP,CAMSAP2,PARVG,DLGAP4,MGAT5,CAND1,VDAC1,TSPAN14,EIF4E2,CAMK1D,SMARCC2,SLC25A36,UBA1,IKZF4…
ChEA	SMAD4	2573	0.301416	1.31563	0	0.0859771	AUTS2,NREP,BCL11A,SPRY1,SGK1,LRRN3,TOX2,TENM1,TAGLN2,SYTL2,SNUPN,IFIT1B,PAK1,ZMIZ1,LDB2,PDE4D,CD3E,ATP1B1,RGS1,BCL2L1,CDK6,TESC,CHI3L2,VAV3,CCNY,UTS2,EPHA4,CYLD,YARS,ZNF281,RARA,TP53INP1,MGST2,PDE4B,BASP1,CD93,TOB1,RAB25,ZNF462,TESPA1,ARHGAP32,DAPK1,CACHD1,SLC16A10,PACS1,MTHFD1L,PKM,MARK2,LPP,JAZF1,GNG2,CCDC167,CERS6,EPDR1,ATP6V1D,SMAD7,AGMAT,GYPE,SERINC3,ZNF275,COA1,RNF115,CDCA7L,CD83,BTBD3,BHLH…
ChEA	ETS2	152	0.377978	1.35497	0.0331633	0.0868196	YBX3,SPRY1,TAGLN2,ZMIZ1,SWAP70,FOXO3,TP53,MGAT5,CISD1,FKBP14,ORAI1,XBP1,DTX3,RAP2A,NFKBIZ,DNAJC10,TRAPPC9,MNT,SFXN5,G3BP2,LNPEP,CMTM8,MTPN,GLYCTK,OSBPL5,PRPF4,AP3M1,BRK1,CCT3,ZNF423,CENPU,TUFM,GDPD5,OSBPL3,ARSA,CHIC2,ITGB1BP1,ZNF704,PSMA6,EHMT2
ChEA	GBX2	109	0.381743	1.32962	0.0410256	0.087202	AUTS2,LDB2,CCNY,IMMT,BTBD11,TPK1,VPS8,PTK2,ARID5B
ChEA	WT1	1251	0.308435	1.31566	0	0.0897153	NREP,SOX4,IGF2BP3,DACH1,UCP2,LRRN3,MARCKSL1,LSP1,DACT1,ZMIZ1,HMGA1,SOCS2,LMO4,FAM13A,RARA,TOB1,ZNF462,UBE2H,YWHAE,LPP,CERS6,SMAD7,PTGIR,HIPK2,PPP2R5E,JUP,BNIP3L,SVOPL,BHLHE40,ZNF148,EVA1A,PGM2L1,RYBP,MAP3K1,CBX3,FOXO3,EXTL2,TSC22D1,JUN,ARHGEF7,AXIN2,PRKAR1B,DYRK2,SEMA3E,TUBB,CLEC11A,HBQ1,FOXO4,MARCKS,ACTN1,BACH2,PTPN12,VDAC1,SH3BP1,SDCBP,MMD,PLEC,ORMDL3,UBAP2L,MAP4K4,ATP2B4,SLC25A5,CDC14A,CHD3,US…
ChEA	PHC1	386	0.335889	1.33726	0.00571429	0.0901325	BCL11A,DACH1,SPRY1,ZMIZ1,HMGA1,VAV3,TOX,CBX2,HIPK2,BNIP3L,SPON1,EVA1A,ZDHHC14,PAICS,KIAA0319L,MAP3K1,PELI2,PCSK5,JUN,HCFC1R1,SEMA3E,SF3A2,MARCKS,BACH2,SMG7,RANBP10,NPAS2,CHST15,MYC,DLL1,CALCOCO1,STK40,CDKN2C,KLHL5,PIP5K1C,UBE2J1,CDC45,MAF1,CCND2,BRD4,CTDSPL,SLX4IP,PMAIP1,NCDN,SHARPIN,RNF5,ARMC6,ENY2,OAF,SIRT2,USP5,B3GALT6,AR,CBX8,BIN1,RHEB,SPAST,CD24,ZMAT5,NDUFB3,SNX4,CA11,NUBP2,SLC10A7,TIMM9,GAT…
ChEA	NFIB	363	0.338482	1.32986	0.0026738	0.0910936	NREP,SOX4,IGF2BP3,HMGA1,MGST2,TOB1,ZNF462,DAPK1,FCGRT,PPP2R5E,RNF115,CD83,NET1,AIF1L,TBC1D17,APBB1IP,BTBD11,HNRNPU,JUN,AXIN2,ASXL2,ANO8,PPP1R15A,RANBP10,CUX1,NPAS2,UBAP2,CHD7,CYB5A,TECPR1,ENO1,CETN3,NDE1,ACP1,BMF,WASF2,ZFP36L1,CHMP4B,NFAT5,SSBP2,UQCRC1,MTA1,RELL1,SETD1A,ADAMTSL2,SGSM3,NCOR2,BTG3,ALDOB,TSC22D4,HDAC2,TNFSF15,COA3,MEX3B,TMEM97,CAPG,RILPL2,BIN1,GART,ZMYND11,SPAST,FAM110A,IPO13,ANKRD3…
ChEA	ESR1	1403	0.299063	1.28279	0	0.0922598	AUTS2,YBX3,CDCA7,GATAD2B,SGK1,HPGD,SYTL2,LDB2,PDE4D,ATP1B1,ZNF827,UTS2,ZNF281,RARA,BSG,NBPF20,TOB1,MYOM2,DAPK1,LIMS2,SLC16A10,MTHFD1L,AGO2,AAK1,MARK2,LPP,FCGRT,JAZF1,THOC2,GNG2,PXDN,CBX2,SMAD7,CNST,CD83,BTBD3,SPON1,USP10,CTSD,MLF2,TCF12,GPX7,ENSA,PELI2,ABCC5,PDE7B,BTBD11,PCSK5,PTK2B,AHCY,TP53,HBEGF,CMIP,DYRK2,SEMA3E,SIGMAR1,LGALS9,ACTN4,FEZ2,FOS,TTC14,DYM,SPN,ACTN1,MGAT5,PLEKHB2,PLIN2,ITM2C,MMD,S…
ChEA	TBX3	654	0.346772	1.43524	0	0.093249	AUTS2,YBX3,SOX4,SNCA,SGK1,DACT1,PDE4D,RGS1,ZNF827,FARS2,PTGER2,TOX,S100A8,MTA3,HEG1,PPP2R5E,SERINC3,CSGALNACT1,ZDHHC14,RYBP,MAD1L1,MSRA,PDE7B,APBB1IP,BTBD11,RXRA,DAAM1,DLG4,TPK1,AXIN2,HCFC1R1,XRCC2,AP2M1,PARVG,DLGAP4,TNFAIP8,LZTFL1,MCM2,TNPO3,ORMDL3,IQGAP1,RANBP10,RAD23B,GNG10,GALNT10,KLHL28,CHST15,JOSD2,ARID5B,LY86,MCM5,ACSS1,AP2S1,MYO3B,MYC,PDIA5,NCOA7,GRSF1,SEC61B,CALCOCO1,JARID2,EPC1,PRRC2A,C…
ChEA	FOXA2	2010	0.29462	1.2851	0	0.0939426	AUTS2,BCL11A,IGF2BP3,UCP2,SPRY1,IFIT1B,ZMIZ1,PDE4D,SOCS2,CD3E,BCL2L1,CDK6,CA1,TESC,CHI3L2,VAV3,RMI2,FARS2,RARA,CTSL,ARRB2,TOX,DAPK1,CACHD1,SLC16A10,PACS1,MTHFD1L,PKM,AGO2,RPL7L1,JAK1,LPP,BRD3,RNF125,AGPAT4,CERS6,MTA3,HEG1,HIPK2,PPP2R5E,SBK1,ARID3A,R3HDM4,JUP,SERINC3,SPATA13,STMN1,CNST,HOOK1,ZNF148,EVA1A,LRRFIP1,CSGALNACT1,DNPH1,FURIN,BIVM,ZDHHC14,PRDX3,XXYLT1,TCF12,MAD1L1,KIAA0319L,PELI2,ATF7IP2,…
ChEA	DMRT1	1460	0.297461	1.28685	0	0.0954109	AUTS2,NREP,SOX4,LSP1,HMGA1,ADA,ATP1B1,CDK2AP1,LENG8,TESC,ZNF281,RARA,DPYSL2,PDE4B,BASP1,PASK,TOB1,CREBRF,ZNF462,ARHGAP32,DAPK1,SSBP4,SLC16A10,MTHFD1L,AGO2,EP300,RPL7L1,MARK2,JAK1,UBE2H,YWHAE,LPP,CERS6,MRPL2,ARID3A,BNIP3L,CNST,MBTD1,CD83,BHLHE40,PLEKHG5,TAOK1,XXYLT1,TCF12,PPP1CA,MAP3K1,PACSIN2,FOXO3,DLG4,PTK2B,UBE2E3,YY1,TSC22D1,TIMP2,PSMB2,AXIN2,CCDC34,DRAP1,HBEGF,PRKAR1B,MYADM,CAPZB,DYRK2,MXD4,R…
ChEA	PPARD	2254	0.289083	1.27014	0	0.0982378	AUTS2,NREP,BCL11A,CDCA7,IGF2BP3,SMC4,SNCA,DACH1,UCP2,SPRY1,SGK1,HPGD,LSP1,SNUPN,DACT1,ZMIZ1,LDB2,TMEM200A,SAMD3,ADA,PDE4D,CDK2AP1,ZNF827,VAV3,EPHA4,RMI2,FAM13A,RARA,BSG,TP53INP1,DPYSL2,PDE4B,BASP1,E2F2,MYOM2,TOX,DAPK1,SSBP4,AGO2,CEACAM1,MARK2,JAK1,GNG2,NCALD,KCTD20,AGPAT4,CERS6,SMAD7,PKIA,NRDE2,JUP,IMMT,MBTD1,S100A9,TCF7,BHLHE40,CBLB,TMEM154,AIF1L,DNPH1,CEP350,FURIN,CFDP1,FAM217B,COTL1,ZDHHC14,PA…
ChEA	YAP1	1404	0.34198	1.4634	0	0.101699	AUTS2,YBX3,BCL11A,SOX4,SNCA,DACH1,UCP2,SGK1,LRRN3,ITPRIP,MARCKSL1,ZMIZ1,LDB2,TMEM200A,SLC4A1,PDE4D,ZNF827,EPHA4,ZNF281,PDE4B,BASP1,CD93,TOB1,ZNF462,TOX,DAPK1,CACHD1,CRIP1,MTHFD1L,AGO2,DPPA4,ASIC1,MARK2,JAK1,YWHAE,LPP,GNG2,BRD3,NCALD,BANF1,SH2D1A,ZBED3,PKIA,PPP2R5E,JUP,BHLHE40,SPON1,CSGALNACT1,CFDP1,ANXA1,TAOK1,CDC42,XXYLT1,RYBP,MAD1L1,MSRA,PPP1CA,ABCC5,PDE7B,GNL3L,BTBD11,CALR,HNRNPU,TPK1,SSBP3,AN…
ChEA	TCF7L2	407	0.361068	1.4404	0	0.102712	ZMIZ1,PDE4D,LMO4,CDK6,PDE4B,PASK,MYOM2,FCGBP,TOX,SLC16A10,TKT,PKM,AGO2,LPP,NCALD,SMAD7,HIPK2,AGMAT,COTL1,MAD1L1,PDE7B,SSBP3,CMIP,SEMA3E,WSB1,DYM,BACH2,MMD,PLEC,PTPRK,GADD45A,PIM1,SORD,FAM107B,RBMS1,PTPRA,NCOA4,ENO1,NINJ2,RUVBL1,FAM168A,PIK3C2B,SSH2,TMEM164,DHX9,RFTN1,DPYD,CTSB,RELL1,BCL9L,PTAR1,SPG21,PTPRO,HIVEP1,TM7SF3,RNASEH2B,NCOR2,ASAP1,GNB2,PRMT1,PTEN,SMARCC1,ADCK1,CRISPLD2,SCLY,NUP93,FECH,E…
ChEA	AR	3721	0.279813	1.2447	0	0.103898	AUTS2,CDCA7,IGF2BP3,SMC4,SNCA,DACH1,DEFA1,SPRY1,SGK1,LRRN3,HPGD,TENM1,SYTL2,FKBP1A,DACT1,PAK1,ZMIZ1,LDB2,TMEM200A,SLC4A1,PDE4D,CD3E,ATP1B1,CDK2AP1,LMO4,RGS1,BCL2L1,VAV3,CCNY,UTS2,EPHA4,FARS2,CENPK,FAM13A,TP53INP1,DPYSL2,PDE4B,BASP1,CD93,PASK,TOB1,MYOM2,RAB25,ZNF580,PTGER2,ZNF462,ARHGAP32,TOX,DAPK1,SSBP4,CACHD1,SWAP70,TKT,PACS1,MTHFD1L,AGO2,PLAG1,PCMTD2,LPP,JAZF1,BRD3,NCALD,PXDN,CBX2,CERS6,BPGM,PK…
ChEA	SOX17	1339	0.289658	1.25079	0	0.104242	NREP,CDCA7,SGK1,MARCKSL1,SCD,TAGLN2,FKBP1A,DACT1,ATP1B1,BCL2L1,VAV3,EPHA4,ZNF281,CTSL,MGST2,CREBRF,ARRB2,ZNF462,DAPK1,LIMS2,CST3,EP300,DCAF12,PCMTD2,RPL7L1,GIPC1,LPP,AGPAT4,MRPL2,ZBED3,NASP,BZW2,TMEM154,LRRFIP1,COTL1,PAICS,ANXA1,TCF12,MSRA,NSL1,ABCC5,GNL3L,PACSIN2,FOXO3,NEMF,SSBP3,RNASE6,SH3KBP1,TUBB,WSB1,FOS,AP2M1,TTC14,ASXL2,MARCKS,LEPROT,TBXAS1,CAPRIN1,ACTN1,UBALD2,PLIN2,EIF4E2,CAMK1D,MMD,SMAR…
ChEA	SCLY	1226	0.290043	1.24086	0	0.104559	SNCA,SPRY1,TOX2,FKBP1A,ZMIZ1,TMEM200A,PDE4D,ITM2A,TESC,CCNY,CYLD,RMI2,BSG,CD93,PASK,E2F2,EPB42,DAPK1,TKT,MTHFD1L,YWHAE,THOC2,AGPAT4,CERS6,GYPE,ARID3A,R3HDM4,STMN1,IMMT,CD83,BHLHE40,CSGALNACT1,FURIN,COTL1,XXYLT1,GPX7,MAD1L1,MSRA,MIS18BP1,APBB1IP,PACSIN2,RXRA,SMAP1,FOXO3,TSC22D1,TIMP2,RNASE6,JUN,KLHL3,HCFC1R1,CMIP,ODF2,WSB1,ACTN4,CD40LG,HBQ1,MAPK8IP3,SPN,TBXAS1,PPP1R15A,TNFAIP8,SIRPG,PLIN2,CXCL8,TS…
ChEA	NR3C1	1070	0.295926	1.24633	0	0.105442	NREP,CDCA7,SGK1,TOX2,SCD,SYTL2,DACT1,BCL2L1,VAV3,EPHA4,FARS2,CENPK,FAM13A,DPYSL2,MGST2,PDE4B,ZNF462,TOX,SWAP70,SLC16A10,AGO2,RNF125,CERS6,PKIA,HIPK2,SBK1,STMN1,CD83,BTBD3,FURIN,CFDP1,COTL1,CTSD,PAICS,TCF12,RYBP,MAP3K1,PDE7B,GNL3L,BTBD11,FOXO3,PTK2B,NEMF,SSBP3,KLHL3,AXIN2,DYRK2,SEMA3E,WSB1,VPS8,PFDN1,ASXL2,ASB9,CAND1,PLIN2,HIST1H2AC,CAMK1D,MMD,MYCBP2,CUX1,RAD23B,OSTC,GNG10,PIM1,FAM117B,ATIC,RALB,R…
ChEA	SALL4	1875	0.2872	1.25223	0	0.106077	NREP,CDCA7,SOX4,IGF2BP3,SMC4,UCP2,SPRY1,AIF1,TENM1,TAGLN2,SYTL2,FKBP1A,DACT1,ZMIZ1,SOCS2,LMO4,BCL2L1,TESC,EPHA4,FARS2,PDE4B,BASP1,TOB1,EPB42,SWAP70,CST3,PKM,DPPA4,AAK1,PCMTD2,UBE2H,LPP,RNF125,AGPAT4,CERS6,EPDR1,MTA3,SMAD7,PKIA,ARID3A,BNIP3L,STMN1,CNST,CDCA7L,BTBD3,BHLHE40,ZNF148,LRRFIP1,PAICS,PLEKHG5,XXYLT1,RYBP,GPX7,MSRA,MIS18BP1,MAP3K1,ABCC5,GNL3L,BTBD11,RABGAP1,UBE2E3,HNRNPU,NEMF,TSC22D1,SSBP3…
ChEA	STAT3	3728	0.281599	1.2551	0	0.106635	AUTS2,GZMA,NREP,YBX3,CDCA7,SOX4,IGF2BP3,DACH1,HBD,SGK1,LRRN3,AIF1,HPGD,TOX2,ZMIZ1,LDB2,SAMD3,ADA,PDE4D,SOCS2,ATP1B1,RGS1,BCL2L1,ZNF827,CDK6,TESC,VAV3,EPHA4,CYLD,RMI2,ZNF281,CENPK,FAM13A,TP53INP1,MGST2,PDE4B,CD93,PASK,TOB1,MYOM2,ZNF462,ARHGAP32,TOX,DAPK1,SSBP4,CACHD1,CRIP1,SLC16A10,PACS1,MTHFD1L,PKM,AGO2,EP300,AAK1,RPL7L1,CEACAM1,JAK1,UBE2H,YWHAE,LPP,JAZF1,GNG2,NCALD,NME2,RNF125,AGPAT4,CERS6,MTA3,…
ChEA	ESR2	276	0.320628	1.23437	0.0266667	0.108885	SGK1,ATP1B1,CDK6,CREBRF,ZNF462,AGO2,HEG1,HIPK2,FCAR,CNST,USP10,CTSD,TCF12,ABCC5,DDX21,BTBD11,SEMA3E,TMEM63A,WSB1,MARCKS,SDCBP,FLNB,DHRS3,S100P,CYB5A,XBP1,TDRD1,MYC,BARD1,RHOBTB3,BMF,SLC19A1,DLL1,CHD9,NT5C2,HK1,PIAS4,BCL3,MACF1,ARRDC2,TSC22D3,SLC7A5,BCL9L,FKBP4,CD55,SOCS3,CDC34,RCAN1
ChEA	JUN	898	0.286776	1.21348	0.00344828	0.112479	AUTS2,GZMA,HBM,IFIT1B,TMEM200A,SAMD3,PDE4D,VAV3,PDE4B,BASP1,ZNF462,DAPK1,SWAP70,LPP,PXDN,CCDC167,PKIA,SBK1,FCAR,COA1,CDCA7L,TCF7,TMEM154,LRRFIP1,MATK,CD74,MAD1L1,PDE7B,ATF7IP2,NEMF,TPK1,TP53,AXIN2,CMIP,LGALS9,WSB1,SUB1,FEZ2,TTYH3,HBQ1,LEPROT,OSBPL8,MRPS35,ABCD1,VDAC1,CAMK1D,ACTR2,STXBP2,GAPT,RAD23B,USP14,NBN,DGCR8,AKIRIN1,CAMP,RPS6KA3,IER5,S100P,ICK,MAPK1,MYC,PFKP,SLC25A45,EFHC2,WEE1,ABCB1,NINJ2,…
ChEA	HIF1A	231	0.324849	1.2199	0.0634146	0.114663	SPRY1,SCD,FAM13A,PKM,PXDN,BHLHE40,DAAM1,PPP1R14B,MYL4,WSB1,FOS,MGAT5,VDAC1,CUX1,TRIOBP,PGAM1,S100P,KDM5B,MRPL14,PFKP,ENO1,SAP30,GAPDH,DYNLL1,KLHDC4,ZFP36L1,DYRK1B,LDHA,GSE1,ARID1B,NCOR2,NTHL1,SLC31A1,AGPAT5,PPP2R1A,RUNX1,PPP1CB,ANO6,HK2,EMP3,NCOA3,SLC38A2,SEC61G,DNM2,BLCAP,ANKRD37,GTF2IRD2B,GBE1,VGLL4,RAN,TMEM18,TNS1,BRK1,VKORC1
ChEA	TCF3	2326	0.27742	1.21393	0	0.11482	NREP,BCL11A,CDCA7,SOX4,IGF2BP3,DACH1,SPRY1,SGK1,FKBP1A,DACT1,ZMIZ1,SOCS2,CDK2AP1,LENG8,LMO4,BCL2L1,TESC,VAV3,EPHA4,RMI2,BASP1,PTGER2,GPA33,CACHD1,CST3,MTHFD1L,PKM,AGO2,DCAF12,DPPA4,IL2RG,UBE2H,LPP,GNG2,CERS6,MTA3,SMAD7,ZBED3,PKIA,HEG1,PPP2R5E,NASP,SBK1,BNIP3L,STMN1,CNST,MBTD1,TCF7,BTBD3,BHLHE40,ZNF148,USP10,TMEM154,HEMGN,ZNF22,ZDHHC14,CDC42,RYBP,MAD1L1,NSL1,PELI2,INO80E,DDX21,CBX3,BTBD11,RXRA,FOX…
ChEA	GATA3	538	0.299264	1.22235	0.00864553	0.114968	UCP2,ZMIZ1,TMEM200A,PDE4D,CD3E,YARS,CREBRF,DAPK1,TKT,ASIC1,BZW2,TMEM154,PGM2L1,MSRA,AHCY,UGGT1,SSBP3,PSMB2,MYL4,GTPBP8,AAR2,RAC1,SF3A2,TTYH3,TNFAIP3,PTPN12,BLOC1S1,PSMC4,ATP2B4,RANBP10,ATP6V0A1,GALNT10,AKIRIN1,PDCD4,CAPNS1,PTK2,PAPSS1,ARID5B,CISH,PRMT5,ALOX5,MYO3B,MAPK1,MYC,KATNA1,IVNS1ABP,TARDBP,ATOX1,WEE1,VAMP2,PRRC1,TMEM39B,ATN1,DLL1,JARID2,TMEM17,CHMP4B,LPIN2,RFTN1,ZNF280D,STK40,SQLE,YBX1,BTF…
ChEA	SMAD3	1806	0.281466	1.22464	0	0.115541	NREP,TOX2,ITPRIP,SCD,TAGLN2,SYTL2,FKBP1A,DACT1,ZMIZ1,PDE4D,LMO4,BCL2L1,TESC,EPHA4,YARS,DPYSL2,PDE4B,TOB1,ARRB2,EPB42,RAB25,ZNF462,ARHGAP32,GPA33,CACHD1,SWAP70,PKM,PLAG1,JAZF1,GNG2,NME2,MRPL2,ATP6V1D,SMAD7,GYPE,JUP,SERINC3,MBTD1,CDCA7L,CD83,BTBD3,BHLHE40,NET1,ZNF148,LRRFIP1,CEP350,FURIN,FAM217B,COTL1,ANXA1,TBC1D17,ENSA,PURB,CBX3,PACSIN2,DAAM1,RABGAP1,FOXO3,KIAA1671,DLG4,HNRNPU,EXTL2,YY1,TSC22D1,TP…
ChEA	TRIM28	2577	0.275262	1.21525	0	0.116514	BCL11A,CDCA7,SOX4,SMC4,AHSP,DEFA1,SPRY1,SGK1,ZMIZ1,HMGA1,ADA,SOCS2,ATP1B1,CDK6,CCNY,EPHA4,CYLD,FARS2,ZNF281,BSG,TP53INP1,DPYSL2,ARRB2,E2F2,MYOM2,GPA33,DAPK1,SSBP4,CACHD1,SWAP70,CRIP1,TKT,PACS1,PKM,JAK1,IL2RG,UBE2H,BRD3,CBX2,CERS6,TRA2A,SMAD7,PPP2R5E,JUP,ZNF91,RNF115,CD83,HOOK1,CBLB,FURIN,CFDP1,MLF2,ZDHHC14,ANXA1,XXYLT1,TCF12,MSRA,KIAA0319L,TERF1,MAP3K1,PURB,ABCC5,CBX3,SMAP1,FOXO3,CALR,UGGT1,YY1,T…
ChEA	GATA1	2881	0.269601	1.19566	0	0.119012	BCL11A,SNCA,DACH1,SPRY1,HBD,SGK1,HPGD,TOX2,SCD,SYTL2,SNUPN,IFIT1B,ZMIZ1,SLC4A1,PDE4D,ATP1B1,RGS1,BCL2L1,CDK6,ITM2A,CA1,TESC,VAV3,CYLD,RARA,BSG,CTSL,DPYSL2,MGST2,E2F2,EPB42,ZNF580,DAPK1,SEPT11,SWAP70,CRIP1,SLC16A10,NUDT14,MTHFD1L,PKM,AGO2,ASIC1,MARK2,JAK1,UBE2H,YWHAE,LPP,JAZF1,THOC2,BRD3,RNF125,KCTD20,AGPAT4,CERS6,BPGM,HIPK2,AGMAT,NHLRC4,GYPE,SBK1,ARID3A,R3HDM4,BNIP3L,ZNF91,CNST,RNF115,CD83,BHLHE4…
ChEA	NANOG	4420	0.267796	1.19684	0	0.120844	AUTS2,NREP,YBX3,BCL11A,CDCA7,SOX4,IGF2BP3,SNCA,DACH1,UCP2,SPRY1,GATAD2B,SGK1,AIF1,HPGD,ITPRIP,SCD,TENM1,TAGLN2,SNUPN,DACT1,ADA,PDE4D,SOCS2,CD3E,ATP1B1,CDK2AP1,LENG8,LMO4,BCL2L1,CDK6,VAV3,UTS2,EPHA4,CYLD,ZNF281,TP53INP1,DPYSL2,BASP1,ARRB2,E2F2,RAB25,PTGER2,ZNF462,ARHGAP32,GPA33,TOX,DAPK1,SSBP4,SEPT11,CACHD1,TKT,PACS1,CST3,MTHFD1L,PKM,DCAF12,DPPA4,ASIC1,MARK2,IL2RG,UBE2H,LPP,GNG2,RNF125,PXDN,AGPAT4…
ChEA	TFAP2C	2554	0.271172	1.19828	0	0.121438	AUTS2,BCL11A,CDCA7,SMC4,DACH1,UCP2,MARCKSL1,SCD,TAGLN2,SYTL2,ZMIZ1,HMGA1,PDE4D,CDK2AP1,CDK6,CA1,CCNY,EPHA4,CYLD,RARA,TP53INP1,TOB1,CREBRF,ARRB2,RAB25,ZNF462,DAPK1,CRIP1,SLC16A10,TKT,PACS1,CST3,MTHFD1L,AGO2,EP300,S100A8,MARK2,JAK1,UBE2H,LPP,BRD3,MTA3,TRA2A,HEG1,PPP2R5E,JUP,BNIP3L,IL27RA,ZNF91,IMMT,S100A9,BHLHE40,EVA1A,LRRFIP1,FURIN,PRDX3,PAICS,XXYLT1,RYBP,GPX7,MAD1L1,ENSA,NSL1,PXMP2,MAP3K1,BTBD11,…
ChEA	SOX11	676	0.286811	1.19076	0.0177515	0.122236	AUTS2,SMC4,SCD,PDE4D,ATP1B1,CDK6,YARS,BSG,DPYSL2,PTGER2,AGMAT,LRRFIP1,PLEKHG5,PURB,DLG4,HNRNPU,TSC22D1,MAZ,AXIN2,S100PBP,TMEM63A,MAP1LC3A,DLEU1,EIF2AK2,TNFAIP3,MARCKS,SRM,RAB5C,TBXAS1,TNFAIP8,TFDP1,NME1-NME2,DNM1L,BLOC1S1,SH3BP1,SMARCC2,MYCBP2,ATP2B4,CHD3,CD37,FAM107B,FKBP14,PTK2,HMG20B,ARID5B,CEP41,RAB6B,NME1,OR2A20P,MAPK1,MOSPD3,H3F3A,COL1A2,SLC38A1,TRIM13,GAPDH,BTG2,CNOT6L,RASA1,BMF,ATXN2L,IL1…
ChEA	PDX1	520	0.294685	1.1828	0.0353982	0.123265	SNCA,ZMIZ1,CDK2AP1,PKM,GSTM4,BZW2,HOOK1,ZNF148,PAICS,TBC1D17,ENSA,INO80E,MCM4,AHCY,MYL4,TP53,GTPBP8,SH3KBP1,TMEM63A,SIGMAR1,FOS,LEPROT,ABCD1,VRK3,ORMDL3,DBT,SLC25A36,PSMC4,RANBP10,GADD45A,CCDC28B,DHRS3,RHPN1,ALDH5A1,LDLR,CISH,OPN3,SLC46A3,POLR2A,CHCHD5,HUWE1,AAMP,LFNG,TOP3A,STK40,FBXL6,EXOSC5,CDC45,CACYBP,SH3BP5L,VAMP1,HMGN5,PRMT1,SLX4IP,TPI1,DCUN1D5,FAM214B,HNRNPUL1,RBM4,PPP2R1A,ARHGEF1,CCT6A,DN…
ChEA	SMAD2	1268	0.278641	1.19926	0	0.123337	ITPRIP,SCD,TAGLN2,SYTL2,FKBP1A,DACT1,PDE4D,LMO4,YARS,TOB1,ARRB2,EPB42,ZNF462,ARHGAP32,SWAP70,PKM,PLAG1,NME2,MRPL2,ATP6V1D,SMAD7,JUP,MBTD1,CDCA7L,BHLHE40,NET1,ZNF148,CEP350,FURIN,FAM217B,COTL1,ANXA1,TBC1D17,PURB,CBX3,RABGAP1,FOXO3,DLG4,HNRNPU,EXTL2,YY1,TSC22D1,SSBP3,MAZ,WDR86,DRAP1,HBEGF,HCFC1R1,CMIP,S100PBP,XRCC2,TUBB,LGALS9,WSB1,SCRN1,ANO8,ACTN1,PPP1R15A,GUSBP1,TNFAIP8,CAND1,YOD1,PNPLA2,MBD4,HIS…
ChEA	RELA	838	0.280636	1.18044	0.0222222	0.12343	UCP2,ITPRIP,SNUPN,PDE4D,BCL2L1,CDK6,FARS2,CTSL,FCGBP,CACHD1,SWAP70,AGO2,CEACAM1,FCGRT,PTGIR,ZBED3,CD83,BHLHE40,COTL1,CD74,DLG4,UGGT1,YY1,PPP1R14B,JUN,MDK,TP53,IL32,MYADM,DYRK2,SUB1,CD40LG,FOS,TNFAIP3,MARCKS,ASB9,PPP1R15A,PPTC7,CXCL8,PTPN12,VHL,TSPAN14,BLOC1S1,SDCBP,MMD,PLEC,ICOS,IFI44L,PIM1,CD38,TRIOBP,NBN,CR2,CAPNS1,PLLP,CDC42EP4,CHST15,NFKBIA,NCOA4,DPP4,IER5,LDLR,ST6GALNAC1,CYB5A,APP,IGFBP2,ACS…
ChEA	NR0B1	1077	0.282108	1.20036	0.00357143	0.124989	IGF2BP3,SGK1,SCD,TAGLN2,HMGA1,SOCS2,ATP1B1,CDK6,EPHA4,TP53INP1,DPYSL2,BASP1,TOB1,E2F2,PTGER2,GPA33,GZMM,CST3,PKM,LPP,CERS6,SMAD7,PKIA,HEG1,STMN1,BZW2,BHLHE40,NET1,ZNF148,USP10,EVA1A,PRDX3,PAICS,PLEKHG5,RYBP,ENSA,MSRA,MIS18BP1,ABCC5,CALR,PPP1R14B,TP53,FOS,TTYH3,TBXAS1,UBALD2,TNFAIP8,PPTC7,PLIN2,CKS2,PTPN12,VDAC1,SH3BP1,SLC25A36,CASP3,SLC25A5,SF3B4,PIM1,CD37,CD38,FLNB,AHDC1,DGCR8,PCCB,CAPNS1,PGAM1,…
ChEA	MYBL2	1449	0.273655	1.18323	0	0.125128	AUTS2,NREP,BCL11A,SMC4,UCP2,SGK1,AIF1,ZMIZ1,CDK2AP1,CDK6,RMI2,ZNF580,CACHD1,PKM,EP300,DPPA4,RPL7L1,BNIP3L,PA2G4,USP10,CENPT,MIS18BP1,TERF1,GNL3L,DDX21,CBX3,NEMF,TSC22D1,SSBP3,PSMB2,PPP1R14B,MAZ,TP53,AXIN2,HBEGF,SF3A2,LAGE3,TUBB,MXD4,AP2M1,MARCKS,SRM,ANO8,CAPRIN1,UBALD2,TFDP1,NOP56,CKS2,VDAC1,UBALD1,CD79A,DNM1L,HIST1H2AC,SELENBP1,SAC3D1,SNRPD3,CASP3,UBAP2L,ACTR2,IKZF4,MAP4K4,CUX1,RAD23B,NPAS2,HIST…
ChEA	RUNX2	1844	0.272182	1.18361	0	0.127119	AUTS2,SOX4,SNCA,SPRY1,SGK1,TOX2,TMEM200A,VAV3,EPHA4,ZNF281,FAM13A,CTSL,DPYSL2,BASP1,CD93,MYOM2,ZNF462,GPA33,TOX,DAPK1,MTHFD1L,UBE2H,LPP,BRD3,NCALD,PXDN,MTA3,PKIA,HIPK2,GYPE,R3HDM4,SPATA13,FCAR,ZNF275,S100A9,CD83,SVOPL,BTBD3,PA2G4,CBLB,ZNF148,USP10,TMEM154,LRRFIP1,CEP350,GYPB,CDC42,TCF12,RYBP,MAD1L1,GOLGA8A,MAP3K1,ATF7IP2,RXRA,SMAP1,DAAM1,PCSK5,PTK2B,UGGT1,SSBP3,JUN,CMIP,S100PBP,SEMA3E,TMEM63A,SIG…
ChEA	RBPJ	1126	0.274096	1.16388	0.0185185	0.127203	AUTS2,TOX2,LSP1,LENG8,RGS1,ZNF827,CHI3L2,EPHA4,ZNF281,E2F2,SSBP4,CRIP1,SLC16A10,GZMM,PACS1,AAK1,S100A8,RPL7L1,GNG2,KCTD20,BPGM,SMAD7,FCAR,COA1,RNF115,MATK,COTL1,ZDHHC14,PRDX3,PPP1CA,EXTL2,UGGT1,PPP1R14B,JUN,IL32,PYGB,UBE2A,DYRK2,SIGMAR1,RPS7,PFDN1,DCTN1,ISOC2,UBALD2,ZNF483,LZTFL1,NOP56,ZMAT2,CXCL8,PTPN12,VHL,TSPAN14,BLOC1S1,SH3BP1,CAMK1D,ORMDL3,UBAP2L,ANAPC15,PSMC4,FLNB,TSNAX,FAM107B,AKIRIN1,TMED…
ChEA	NACC1	474	0.290238	1.16207	0.0703125	0.127578	SOX4,IGF2BP3,ATP1B1,CDK6,EPHA4,BASP1,GPA33,PKM,RPL7L1,JUP,STMN1,BZW2,ZNF148,PAICS,PLEKHG5,SSBP3,ACTN4,SCRN1,TBXAS1,TFDP1,HIST1H2AC,SLC25A36,UBAP2L,SLC25A5,PKN2,CD37,CD38,CAPNS1,PLLP,DHRS3,RPS21,NFKBIA,DPP4,SEPHS1,CISH,KDM5B,CYB5A,IGFBP2,ACSS1,DENND1B,SLC46A3,TTL,BTG2,SLC44A1,BMF,IL17RD,GRSF1,DLL1,CHD9,JARID2,ZFP36L1,DCTN6,SNX10,MAP7,NUDT3,ADAM23,CCT8,MAPKAPK3,MTSS1,DIDO1,TCEA1,DIXDC1,TM7SF3,GPR1,…
ChEA	GATA2	2850	0.263834	1.1647	0	0.12859	SOX4,IGF2BP3,SPRY1,HBD,GATAD2B,SGK1,HPGD,TOX2,ITPRIP,SCD,TENM1,SNUPN,FKBP1A,IFIT1B,ZMIZ1,SLC4A1,PDE4D,ATP1B1,RGS1,BCL2L1,CA1,TESC,VAV3,CYLD,YARS,FARS2,RARA,BSG,MGST2,BASP1,CD93,E2F2,EPB42,MYOM2,PTGER2,TESPA1,GPA33,TOX,DAPK1,CRIP1,SLC16A10,GZMM,MTHFD1L,PKM,AGO2,AAK1,ASIC1,JAK1,UBE2H,THOC2,BRD3,RNF125,KCTD20,AGPAT4,CBX2,CERS6,BPGM,PTGIR,HEG1,ARID3A,R3HDM4,JUP,BNIP3L,STMN1,CNST,COA1,IMMT,CD83,BZW2,B…
ChEA	MITF	3724	0.266454	1.18421	0	0.129057	BCL11A,IGF2BP3,SNCA,DACH1,SGK1,HPGD,MARCKSL1,SCD,SYTL2,FKBP1A,DACT1,PAK1,ZMIZ1,HMGA1,ADA,PDE4D,SOCS2,BCL2L1,ZNF827,CDK6,CHI3L2,VAV3,RMI2,FARS2,FAM13A,RARA,BSG,CTSL,DPYSL2,PDE4B,CREBRF,MYOM2,RAB25,TOX,DAPK1,SSBP4,CACHD1,SWAP70,SLC16A10,TKT,PACS1,NUDT14,MTHFD1L,DCAF12,AAK1,PCMTD2,CEACAM1,JAK1,UBE2H,GIPC1,LPP,JAZF1,GNG2,NCALD,NME2,CCDC167,AGPAT4,GSTM4,CBX2,MRPL2,MTA3,ATP6V1D,SMAD7,ZBED3,HEG1,HIPK2,S…
ChEA	MEF2A	639	0.286804	1.1725	0.0364238	0.129177	AUTS2,MARCKSL1,ZMIZ1,SWAP70,AGO2,RPL7L1,LPP,TRA2A,PKIA,IMMT,CBLB,USP10,LRRFIP1,COTL1,NSL1,INO80E,DAAM1,PPP1R14B,OCIAD2,ARHGEF7,TP53,RBM20,MXD4,FOS,FAM133B,DYM,DLGAP4,TBXAS1,MGAT5,PTPN12,SNRPD3,ORMDL3,ULK2,GINS2,PTK2,PSMD1,DHRS3,JOSD2,IGF2BP2,IER5,KDM5B,APP,OPN3,LMOD3,RHOU,WEE1,ERCC1,IDH2,NINJ2,RUVBL1,BTG2,SLC44A1,ATXN2L,TMEM39B,HSD17B7,KLHDC4,NT5C2,NFAT5,TOP3A,SNX10,STIM1,GSE1,ANXA11,RAB3GAP1,BMP…
ChEA	POU5F1	4160	0.259676	1.16567	0	0.1295	AUTS2,YBX3,BCL11A,CDCA7,SOX4,IGF2BP3,SMC4,DACH1,UCP2,SPRY1,GATAD2B,SGK1,AIF1,SCD,SNUPN,DACT1,PAK1,ZMIZ1,PDE4D,SOCS2,CDK2AP1,LMO4,ZNF827,CDK6,VAV3,CCNY,EPHA4,YARS,FARS2,RARA,TP53INP1,DPYSL2,TOB1,E2F2,PTGER2,ZNF462,ARHGAP32,GPA33,TOX,DAPK1,SEPT11,CACHD1,SWAP70,TKT,PACS1,CST3,MTHFD1L,AGO2,DPPA4,RPL7L1,CEACAM1,MARK2,IL2RG,UBE2H,GIPC1,LPP,RNF125,AGPAT4,BANF1,CERS6,BPGM,MTA3,TRA2A,ATP6V1D,SMAD7,ZBED3,P…
ChEA	EOMES	1831	0.268181	1.16692	0	0.130431	NREP,BCL11A,CDCA7,IGF2BP3,SMC4,DACH1,SCD,TAGLN2,SYTL2,DACT1,ZMIZ1,CDK2AP1,BCL2L1,TESC,CCNY,EPHA4,CYLD,TP53INP1,PDE4B,TOB1,CREBRF,RAB25,DAPK1,SEPT11,PACS1,LPP,NCALD,CBX2,SMAD7,HEG1,NET1,ZNF148,USP10,LRRFIP1,PRDX3,PAICS,PLEKHG5,TCF12,RYBP,GPX7,ENSA,MSRA,RPP40,KIAA0319L,MAP3K1,ABCC5,GNL3L,BTBD11,SMAP1,MCM4,DAAM1,FOXO3,UBE2E3,NEMF,UGGT1,TSC22D1,SSBP3,PSMB2,MDK,MYL4,TP53,CCDC34,HBEGF,GTPBP8,S100PBP,RA…
ChEA	HOXD13	108	0.343117	1.17296	0.15493	0.130646	DACH1,ADA,GNG2,BTBD11,PGAM1,ICK,BTG2,CHD9,JARID2,EI24,ESD,UBE2L3,MPZL1,COX5A,WDR4,TRIM8,CFP,FRMD4A,CHN2,EIF4G2,PCNA,AFF1,RHBDL2,RP9,ACLY,RNF40,FBXO9
ChEA	RNF2	820	0.275665	1.15335	0.0422535	0.130874	AUTS2,BCL11A,SOX4,IGF2BP3,DACH1,SCD,DACT1,ZMIZ1,TESC,VAV3,EPHA4,TOX,CACHD1,JAZF1,NCALD,CBX2,TRA2A,HEG1,CD83,BHLHE40,SPON1,EVA1A,CSGALNACT1,AIF1L,FAM217B,ZDHHC14,MAP3K1,PELI2,BTBD11,PCSK5,JUN,WDR86,PYGB,SEMA3E,MARCKS,BACH2,HIST1H2AC,CAMK1D,YTHDF2,CHD3,NPAS2,HIST1H4C,HIST1H2BK,UQCC2,CR2,PLLP,DHRS3,CHST15,IGF2BP2,ARID5B,RAB6B,PAG1,IER5,CISH,APP,TDRD1,MYC,COMMD3,CETN3,DLL1,TMEM164,NDUFA13,LFNG,RFTN1,…
ChEA	FOXP2	1221	0.270142	1.15722	0.00338983	0.131363	IGF2BP3,DACH1,SPRY1,TENM1,SYTL2,ZMIZ1,LDB2,SOCS2,ATP1B1,DPYSL2,PASK,MYOM2,TKT,PACS1,PKM,DPPA4,AAK1,PLAG1,RPL7L1,JAK1,YWHAE,LPP,BRD3,KCTD20,PXDN,ATP6V1D,SMAD7,R3HDM4,JUP,SERINC3,BNIP3L,COA1,MBTD1,BHLHE40,ZNF148,TCF12,PURB,INO80E,MCM4,RABGAP1,FOXO3,NEMF,YY1,ISG15,TPK1,TIMP2,PPP1R14B,MYL4,DRAP1,AAR2,SEMA3E,LAGE3,WSB1,PHPT1,SUB1,ACTN4,MAPK8IP3,CAPRIN1,ABHD17A,UBALD2,PPTC7,BACH2,NOP10,UBALD1,CSTF3,HIS…
ChEA	SOX9	2031	0.266561	1.16728	0	0.132239	AUTS2,YBX3,BCL11A,KLRG1,TAGLN2,LSP1,SYTL2,ZMIZ1,HMGA1,PDE4D,LMO4,BCL2L1,ITM2A,VAV3,EPHA4,CYLD,FAM13A,CTSL,TP53INP1,PDE4B,PASK,PTGER2,SEPT11,CRIP1,GZMM,CST3,PKM,JAK1,IL2RG,UBE2H,LPP,FCGRT,GNG2,NCALD,KCTD20,BANF1,MTA3,JUP,BNIP3L,TCF7,PA2G4,HOOK1,BHLHE40,NET1,USP10,TMEM154,LRRFIP1,CENPT,CTSD,PRDX3,PAICS,MSRA,NSL1,RPP40,PPP1CA,KIAA0319L,TERF1,MAP3K1,BTBD11,RXRA,SMAP1,DAAM1,UGGT1,TPK1,TIMP2,PPP1R14B,M…
ChEA	MYB	726	0.279968	1.15535	0.044586	0.132357	NREP,DACH1,SGK1,SOCS2,CDK6,ZNF281,MGST2,CD93,TOB1,SWAP70,MTHFD1L,CEACAM1,UBE2H,LPP,JAZF1,NASP,SPATA13,CDCA7L,TCF7,PA2G4,TMEM154,LRRFIP1,APBB1IP,DAAM1,FOXO3,PTK2B,EXTL2,RAC1,SH3KBP1,TMEM63A,WSB1,SUB1,ACTN4,SRM,TBXAS1,MRPS35,SELL,MGAT5,TNFAIP8,PLEKHB2,PLIN2,PTPN12,VDAC1,SDCBP,ULK2,CASP3,MAP4K4,GAPT,MPP1,GNG10,CCDC28B,STAP1,PDCD4,RBMS1,GRIPAP1,PEF1,CHD7,CYB5A,XBP1,ITGA4,MYC,PFKP,RHOU,PABPC1L,PKN1,PL…
ChEA	CIITA	36	0.41105	1.15366	0.231818	0.132463	SGK1,FOS,PARVG,ENO1,BTN2A2,CACYBP,ZFAND3
ChEA	NR1I2	536	0.285696	1.16838	0.0383481	0.133231	TENM1,CDK2AP1,FARS2,ASIC1,LPP,JAZF1,NCALD,HIPK2,SPATA13,BHLHE40,ZNF148,MAD1L1,CMIP,MYADM,CAPZB,TMEM63A,PPTC7,CAMK1D,TNFAIP8L1,PTPRK,ANXA6,PSMC4,RANBP10,GADD45A,CD4,FLNB,NFKBIA,PAG1,C20orf194,LY86,GLRX5,DEAF1,PLEKHA5,ATP2B1,MYO3B,SLC25A45,ALS2CL,PDE9A,CDK18,CCDC86,CNOT6L,DCAF7,GRSF1,ATN1,MSI2,GSR,MRAP,LPIN2,LRP5,FAAH,MACF1,VPS13C,LDLRAD4,PRKCB,BTN2A2,PSPN,ABLIM1,SETD1A,AGTPBP1,MTSS1,HIVEP1,DIXDC1,…
ChEA	EGR1	4424	0.256262	1.14867	0	0.135663	AUTS2,SOX4,IGF2BP3,AHSP,HBM,DACH1,TOX2,SCD,TAGLN2,LSP1,SNUPN,PAK1,ZMIZ1,HMGA1,SLC4A1,ADA,SOCS2,ATP1B1,CDK2AP1,LENG8,LMO4,BCL2L1,CDK6,TESC,VAV3,CCNY,CYLD,FARS2,FAM13A,RARA,BSG,CTSL,BASP1,CREBRF,ARRB2,FCGBP,ZNF580,GPA33,TOX,DAPK1,SSBP4,CACHD1,SWAP70,LIMS2,CRIP1,GZMM,PACS1,CST3,NUDT14,MTHFD1L,AGO2,ASIC1,MARK2,JAK1,UBE2H,LPP,JAZF1,BRD3,NCALD,NME2,RNF125,PXDN,CCDC167,AGPAT4,BANF1,GSTM4,CBX2,CERS6,TRA2…
ChEA	NR1H3	487	0.283844	1.14368	0.0758018	0.141839	SCD,BCL2L1,VAV3,YARS,RARA,BASP1,CD93,SWAP70,TKT,S100A8,BRD3,MRPL2,S100A9,CDCA7L,CBLB,ZNF148,FAM217B,CD74,XXYLT1,MAP3K1,MCM4,CALR,SSBP3,JUN,OCIAD2,TMEM63A,TUBB,MXD4,WSB1,SCRN1,TNFAIP3,ABCD1,TFDP1,CKS2,MCM2,TNPO3,UBALD1,UBAP2L,PSMC4,PIM1,PDCD4,ATIC,CAPNS1,OGG1,PTK2,CDC42EP4,TMED4,DHRS3,IGF2BP2,ARID5B,LY86,IGFBP2,CNPY3,HLA-DMA,MOSPD3,SLC46A3,BARD1,NINJ2,NDE1,CMTM6,DLL1,SSH2,SMARCE1,PRMT6,IL7R,LDHA,E…
ChEA	SREBF1	540	0.279546	1.13764	0.0700637	0.148918	KLRG1,SCD,LENG8,ZNF462,LPP,GNG2,ATP6V1D,ARID3A,RNF115,BHLHE40,CENPT,MAD1L1,MSRA,RPP40,PURB,APBB1IP,FOXO3,PSMB2,JUN,ARHGEF7,DRAP1,HCFC1R1,CLEC11A,AP2M1,MRPS35,ABHD17A,PPP1R15A,PLIN2,DNM1L,PLEC,CASP3,GADD45A,RAD23B,PIM1,PDCD4,JOSD2,PAG1,ICK,MRPL14,CSGALNACT2,FAM168A,HDGF,BMF,RAP2A,CSNK2A1,CALCOCO1,CHD9,TMEM17,CHMP4B,ERN1,C1orf159,ADAM23,BYSL,BTF3L4,CCT8,LEP,CSNK2B,TMEM134,MYO1G,DYNC1I2,AGTPBP1,SOCS…
ChEA	KDM5B	2687	0.257217	1.13096	0.00558659	0.158198	YBX3,BCL11A,CDCA7,IGF2BP3,SMC4,UCP2,GATAD2B,HPGD,TOX2,ITPRIP,SCD,LDB2,PDE4D,CCNY,YARS,ZNF281,CENPK,RARA,TP53INP1,DPYSL2,PASK,MYOM2,SSBP4,SEPT11,CACHD1,MTHFD1L,PKM,EP300,DCAF12,YWHAE,LPP,JAZF1,THOC2,GNG2,NME2,KCTD20,CCDC167,CBX2,TRA2A,HIPK2,PPP2R5E,NASP,SBK1,IMMT,MBTD1,BZW2,PA2G4,HOOK1,SPON1,ZNF148,USP10,CFDP1,PAICS,TAOK1,CDC42,MSRA,MIS18BP1,TERF1,PURB,ABCC5,PDE7B,APBB1IP,GNL3L,DDX21,CBX3,MCM4,DAA…
ChEA	EED	286	0.289121	1.11857	0.140496	0.163901	BCL11A,DACH1,TOX,SPON1,EVA1A,TBC1D17,JUN,BACH2,CAMK1D,NPAS2,PLLP,CHST15,GPC2,IER5,MYC,PTGR2,DLL1,RFTN1,MAGOH,CDKN2C,VIPR1,UBE2J1,PTPRO,NOG,CCND2,CTDSPL,CRY1,OAF,HIST2H2BE,FHL2,AR,CBX8,CD24,CA11,P2RY1,GATA3,BCL2L11,LEF1,GFRA2,ZNF467,NKD1,CBX4,IRX1,ID3,GDPD5,PSENEN,LRP8,PTGER4,EMILIN2,EIF4G3,FAM155B,GJC1,SMU1,STAG3,CCR9,U2AF1L4,MMP9,CALN1,ADM,ZFPM1,CTIF,MAFB,CREB1,GRAMD1B,NRP2
ChEA	HOXB4	1430	0.261457	1.1265	0.0294118	0.164718	SOX4,UCP2,LRRN3,SNUPN,LENG8,RGS1,FARS2,TOB1,SLC16A10,TKT,PKM,DCAF12,ASIC1,IL2RG,UBE2H,KCTD20,CERS6,ZBED3,ZNF91,CNST,BZW2,ZNF148,LRRFIP1,C11orf74,CSGALNACT1,ZNF22,MAD1L1,ENSA,RPP40,PXMP2,GNL3L,SMAP1,PTK2B,CALR,NEMF,TSC22D1,SSBP3,MYL4,CAPZB,TMEM63A,TUBB,LGALS9,PHPT1,ASXL2,TNFAIP3,SRM,OSBPL8,SPN,ABHD17A,SELL,UBALD2,PLEKHB2,LZTFL1,NOP10,CKS2,ATG4B,HIST1H2AC,SDCBP,PLEC,ORMDL3,VAMP7,SMG7,YTHDF2,RAD23B,…
ChEA	ATF3	1400	0.259981	1.11902	0.0240964	0.16497	YBX3,SPRY1,ITPRIP,TAGLN2,SYTL2,ZMIZ1,HMGA1,SOCS2,ATP1B1,RGS1,BCL2L1,YARS,FAM13A,RARA,DPYSL2,PDE4B,PACS1,PKM,AGO2,UBE2H,PXDN,AGPAT4,EPDR1,ZBED3,HEG1,SERINC3,HIST2H2AA4,PA2G4,BHLHE40,TMEM154,ZNF22,PLEKHG5,ANXA1,TBC1D17,ENSA,PURB,PACSIN2,RXRA,DAAM1,PTK2B,AHCY,PSMB2,JUN,OCIAD2,HCFC1R1,PYGB,S100PBP,CAPZB,TUBB,DLEU1,PHPT1,ACTN4,AP2M1,TTYH3,LEPROT,TBXAS1,ACTN1,PPP1R15A,UBALD2,TNFAIP8,CAND1,PPTC7,YOD1,NM…
ChEA	TEAD4	1378	0.260477	1.11984	0.0316206	0.165811	AUTS2,CDCA7,IGF2BP3,SGK1,PDE4D,SOCS2,BCL2L1,EPHA4,YARS,FARS2,BSG,DPYSL2,PDE4B,CREBRF,TOX,CACHD1,SWAP70,PKM,DCAF12,DPPA4,JAK1,YWHAE,LPP,JAZF1,BRD3,RNF125,CERS6,HIPK2,SBK1,SERINC3,SPATA13,BZW2,CSGALNACT1,CEP350,COTL1,MLF2,XXYLT1,ENSA,PDE7B,BTBD11,PACSIN2,SMAP1,DAAM1,PCSK5,TP53,MYADM,CAMSAP2,ODF2,RBM20,FEZ2,VPS8,FAM133B,DLGAP4,TBXAS1,MRPS35,ACTN1,MGAT5,TNFAIP8,UBALD1,DNM1L,SH3BP1,CAMK1D,PTPRK,ULK2,A…
ChEA	ASH2L	2322	0.25481	1.1162	0.0046729	0.166291	YBX3,CDCA7,SOX4,SMC4,SPRY1,SGK1,LRRN3,TAGLN2,SNUPN,FKBP1A,DACT1,PAK1,SLC4A1,ATP1B1,BCL2L1,ZNF827,CDK6,EPHA4,RMI2,YARS,ZNF281,TOB1,ZNF462,ARHGAP32,DAPK1,CACHD1,SWAP70,MTHFD1L,AGO2,DCAF12,RPL7L1,GNG2,CCDC167,CBX2,CERS6,BPGM,MTA3,SH2D1A,SMAD7,HEG1,SERINC3,IMMT,NET1,ZNF148,TMEM154,C11orf74,MLF2,BIVM,ZDHHC14,PGM2L1,PLEKHG5,TCF12,RYBP,MSRA,NSL1,ATF7IP2,BTBD11,RABGAP1,PTK2B,AHCY,NEMF,UGGT1,YY1,SSBP3,PPP…
ChEA	HNF4A	4581	0.251229	1.11991	0	0.16787	AUTS2,NREP,IGF2BP3,UCP2,SGK1,AIF1,HPGD,TOX2,SCD,TENM1,FKBP1A,IFIT1B,PAK1,ZMIZ1,LDB2,PDE4D,SOCS2,CD3E,BCL2L1,ZNF827,CDK6,TESC,VAV3,CCNY,EPHA4,RMI2,YARS,FARS2,FAM13A,RARA,DPYSL2,MGST2,PDE4B,TOB1,ARRB2,E2F2,ZNF580,DAPK1,SLC16A10,PACS1,MTHFD1L,AGO2,EP300,AAK1,ASIC1,MARK2,JAK1,UBE2H,LPP,KCTD20,AGPAT4,GSTM4,CERS6,EPDR1,MRPL2,MTA3,ATP6V1D,SMAD7,HEG1,HIPK2,AGMAT,NRDE2,PPP2R5E,ARID3A,JUP,SERINC3,SPATA13,C…
ChEA	TAL1	2617	0.25553	1.12336	0	0.168717	YBX3,BCL11A,SOX4,UCP2,SPRY1,TOX2,MARCKSL1,SCD,TAGLN2,SNUPN,FKBP1A,ZMIZ1,HMGA1,SLC4A1,ATP1B1,LENG8,RGS1,CDK6,FARS2,BSG,MGST2,TOB1,ARRB2,EPB42,TESPA1,DAPK1,SEPT11,SWAP70,SLC16A10,TKT,PACS1,AGO2,EP300,DCAF12,MARK2,JAK1,UBE2H,GIPC1,GNG2,KCTD20,AGPAT4,CERS6,BPGM,MRPL2,MTA3,SMAD7,PTGIR,HIPK2,NHLRC4,R3HDM4,BNIP3L,STMN1,ZNF91,CNST,IMMT,ZNF148,USP10,TMEM154,HEMGN,FURIN,ZNF22,BIVM,ZDHHC14,PGM2L1,NSL1,KIAA0…
ChEA	NFE2L2	981	0.26435	1.12163	0.0321429	0.169421	AUTS2,SGK1,ITPRIP,ZMIZ1,ATP1B1,TP53INP1,MGST2,E2F2,TESPA1,ARHGAP32,DAPK1,CACHD1,TKT,PKM,DPPA4,AAK1,LPP,KCTD20,GSTM4,PTGIR,HIPK2,PPP2R5E,COA1,RNF115,BTBD3,ZNF148,C11orf74,DNPH1,ANXA1,XXYLT1,MAP3K1,PELI2,ABCC5,PACSIN2,RXRA,AXIN2,PYGB,SEMA3E,TMEM63A,SUB1,ACTN4,VPS8,PFDN1,CAT,TNFAIP3,MARCKS,OSBPL8,TBXAS1,SERPINF1,BACH2,CAMK1D,MMD,SNRPD3,PTPRK,MYCBP2,CR2,CAPNS1,FAM210B,EPB41,CHST15,PAPSS1,IGF2BP2,SEPH…
ChEA	RCOR3	1593	0.258558	1.12023	0.0290456	0.169544	AUTS2,BCL11A,SOX4,IGF2BP3,SNCA,SGK1,SCD,DACT1,PAK1,HMGA1,SOCS2,TESC,CYLD,YARS,ZNF281,BASP1,TOB1,E2F2,GPA33,SSBP4,ASIC1,GNG2,RNF125,KCTD20,CCDC167,MTA3,ATP6V1D,HEG1,SBK1,ARID3A,R3HDM4,JUP,ZNF91,TCF7,CD83,LRRFIP1,CTSD,PLEKHG5,XXYLT1,RYBP,GPX7,MAD1L1,ENSA,ZDHHC11,ATF7IP2,BTBD11,RXRA,FOXO3,PTK2B,YY1,TSC22D1,TPK1,SSBP3,PSMB2,PPP1R14B,OCIAD2,KLHL3,DCHS1,MAP1LC3A,TUBB,CLEC11A,SRM,DYM,DLGAP4,CAPRIN1,ABHD…
ChEA	PRDM16	77	0.338332	1.11261	0.258907	0.170014	MAD1L1,TSC22D1,CAMK1D,NPAS2,AHDC1,PCCB,PDIA5,NPAT,EPC1,CTCF,PTAR1,TFAP4,EIF3J,TMED10,STAMBPL1,ASXL1,GALNT6,TRAPPC9,DYNLRB1,ASPSCR1,LRRC2,ADD3,IFT80,ZNF423
ChEA	EWSR1	869	0.266822	1.11331	0.0599369	0.17037	AUTS2,IGF2BP3,FKBP1A,VAV3,CYLD,FAM13A,DPYSL2,PDE4B,BASP1,MYOM2,TESPA1,SSBP4,AGO2,AAK1,PLAG1,JAZF1,NCALD,TCF7,XXYLT1,NSL1,RPP40,PELI2,GNL3L,EXTL2,HBEGF,RBM42,TNFAIP8,ZNF483,PLEC,SLC25A36,CASP3,RANBP10,GNG10,GINS2,ATIC,CAPNS1,PTK2,SARDH,CAMP,PAPSS1,IGF2BP2,ARID5B,ALDH5A1,PAG1,CHD7,KDM5B,ITGA4,MYC,IVNS1ABP,FAM171A1,JUND,TMEM71,SUPT4H1,RGS12,DNAJC15,CCDC117,TMIGD2,GSR,NT5C2,ZNF394,EPC1,PRMT6,SSTR2,LG…
ChEA	ELK1	1232	0.258959	1.11018	0.0561798	0.170879	YBX3,CDCA7,IGF2BP3,GATAD2B,SGK1,ITPRIP,SYTL2,LENG8,CD93,TOX,RPL7L1,MARK2,NCALD,KCTD20,BANF1,BPGM,PKIA,NASP,CDCA7L,TCF7,CBLB,CSGALNACT1,ZDHHC14,ANXA1,TCF12,TBC1D17,PELI2,DDX21,FOXO3,PTK2B,HNRNPU,TIMP2,JUN,ZNF562,ODF2,PYGB,AAR2,UBE2A,SEMA3E,SUB1,ACTN4,PFDN1,SCRN1,TNFAIP3,FAM133B,ACTN1,BACH2,LZTFL1,CXCL8,PTPN12,TNPO3,UBALD1,CSTF3,BLOC1S1,IQGAP1,SLC25A36,CISD1,RNF14,ANAPC15,ATP2B4,CUX1,RNF167,NPAS2,H…
ChEA	ARNT	569	0.271863	1.1103	0.0798816	0.172682	AUTS2,PAK1,SOCS2,ATP1B1,CDK6,EPHA4,RMI2,RARA,BASP1,ZNF580,THOC2,BZW2,BTBD3,PABPC3,COTL1,TAOK1,ABCC5,MCM4,JUN,RBM20,PFDN1,FOS,RAB5C,TBXAS1,PLEC,PTPRK,PKN2,CUX1,RAD23B,AHDC1,ACTRT1,GALNT10,FAM107B,MYO3B,IL16,GAPVD1,SLC38A1,ALS2CL,PDE9A,SLC44A1,BMF,PIK3C2B,DCAF7,SEC61B,MSI2,DLL1,KLHDC4,JARID2,EPC1,HK1,RCC2,LRP5,GSE1,SSBP2,VIPR1,PDPR,SLC7A5,BMPR2,ARHGAP21,LSM3,SIPA1L3,FOXP1,ASAP1,KAT6B,FOXN3,RAI1,PRE…
ChEA	GFI1B	1414	0.254173	1.10537	0.019685	0.174883	CDCA7,SOX4,MARCKSL1,FKBP1A,ZMIZ1,HMGA1,CD3E,CDK6,VAV3,YARS,ZNF281,MGST2,TOB1,ARRB2,ZNF462,DAPK1,SSBP4,TKT,PKM,EP300,IL2RG,YWHAE,RNF125,KCTD20,SMAD7,NHLRC4,SBK1,ARID3A,STMN1,CNST,BHLHE40,ZNF148,LRRFIP1,BIVM,NSL1,TERF1,PURB,APBB1IP,CBX3,RABGAP1,CALR,EXTL2,YY1,PSMB2,JUN,HCFC1R1,MYADM,CAPZB,SIGMAR1,LGALS9,FAM133B,SRM,DLGAP4,ACTN1,MGAT5,TFDP1,YOD1,CKS2,ITM2C,VDAC1,EIF4E2,ATG4B,CSTF3,SDCBP,DBT,CASP3,MA…
ChEA	PRDM5	824	0.261747	1.10289	0.110701	0.17581	AUTS2,IGF2BP3,SGK1,TMEM200A,CDK6,CENPK,CTSL,TP53INP1,DAPK1,DCAF12,UBE2H,THOC2,BRD3,KCTD20,EPDR1,BPGM,TRA2A,HIPK2,BZW2,MAD1L1,TERF1,GNL3L,RXRA,SMAP1,RABGAP1,FOXO3,TPK1,PRKAR1B,ODF2,UBE2A,RAC1,SIGMAR1,TUBB,SCRN1,TTYH3,TNFAIP3,MARCKS,ASB9,CKS2,PTPN12,PLEC,PTPRK,UBA1,SLC25A5,CUX1,RAD23B,PIM1,NBN,FKBP14,PTK2,GRIPAP1,TTC37,RPS6KA3,UBAP2,ALDH5A1,CHD7,ICK,AIMP2,ARF5,PPP2R5D,TECPR1,GALNT11,MOSPD3,GAPVD1,T…
ChEA	SALL1	72	0.34089	1.10344	0.261614	0.176532	CDCA7,MIS18BP1,TIMELESS,ARID5B,OPN3,NUP43,GNB5,ZNF711,GPR1,HMGN5,NNT,TIMM9,KLF6,CD36,ECT2,WDFY2,DDX17,INIP,TRIM33,PICALM,ZWINT,TRIM24
ChEA	TP53	3433	0.248033	1.10556	0	0.176533	AUTS2,GZMA,NREP,YBX3,BCL11A,IGF2BP3,AHSP,HBM,SNCA,DACH1,HBD,TOX2,MARCKSL1,SYTL2,SNUPN,ZMIZ1,ADA,ATP1B1,CDK2AP1,BCL2L1,ITM2A,CHI3L2,VAV3,EPHA4,FARS2,RARA,TP53INP1,DPYSL2,MGST2,TOB1,DAPK1,SSBP4,SEPT11,CACHD1,SLC16A10,GZMM,TKT,NUDT14,MTHFD1L,DCAF12,PCMTD2,JAK1,LPP,JAZF1,NME2,RNF125,PXDN,CCDC167,AGPAT4,CERS6,BPGM,MTA3,ATP6V1D,PKIA,NHLRC4,SBK1,ARID3A,JUP,IL27RA,MBTD1,CD83,BTBD3,PA2G4,BHLHE40,SPON1,CBL…
ChEA	ELF5	719	0.269668	1.10631	0.113208	0.177335	FKBP1A,TMEM200A,CDK6,RARA,TOB1,ARHGAP32,ASIC1,ATP6V1D,S100A9,ZNF148,CTSD,ZDHHC14,ENSA,PURB,DDX21,NEMF,JUN,ODF2,PYGB,SEMA3E,RPS7,TTC14,SCRN1,SELL,UBALD2,NOP10,ZMAT2,PTPN12,VDAC1,DNM1L,SDCBP,CAMK1D,CISD1,SMG7,IKZF4,STXBP2,CD5,CAPNS1,FKBP14,JOSD2,NCOA4,ARID5B,ST6GALNAC1,CISH,NPM3,YWHAB,APP,DENND1B,NME1,MYC,CHCHD5,PLAC8,SUPT4H1,CNOT6L,RAP2A,CALCOCO1,CHMP4B,UBL7,LPIN2,RCC2,LFNG,RFTN1,BCL3,SSBP2,ANXA11…
ChEA	CHD1	678	0.264134	1.09866	0.120235	0.183098	IGF2BP3,SGK1,CTSL,CREBRF,EP300,ZBED3,NASP,BNIP3L,HOOK1,GPX7,PPP1CA,NEMF,TSC22D1,TPK1,MYL4,TUBB,RPS7,PFDN1,ASXL2,UBALD2,NOP10,CSTF3,SNRPD3,DBT,YTHDF2,MAP4K4,GADD45A,CDC14A,OSTC,FLNB,ATP6V0A1,TIMELESS,TRIM28,CAPNS1,OGG1,SNRPA,KLHL28,SEPHS1,LDLR,CYB5A,ICK,OPN3,CETN3,NDE1,TRIM13,ACP1,SLC44A1,HUWE1,RAP2A,HSD17B7,ZNF394,WASF2,PRRC2A,EI24,STK40,TRAF7,BTF3L4,CCT8,CDK12,ARL5A,GIT2,EIF3J,DCTPP1,HDHD2,DIDO1…
ChEA	IKZF1	82	0.336948	1.09693	0.263682	0.184502	SNCA,AIF1,MARK2,PTGIR,GPX7,TUBB,SH3BP1,ATP2B4
ChEA	PPARG	3217	0.247477	1.09522	0.0196078	0.18605	YBX3,CDCA7,IGF2BP3,SGK1,HPGD,SCD,TAGLN2,FKBP1A,PAK1,ZMIZ1,SLC4A1,LENG8,LMO4,RGS1,BCL2L1,ZNF827,CCNY,ZNF281,FAM13A,RARA,CTSL,MGST2,PDE4B,CD93,TOB1,CREBRF,ZNF462,TOX,DAPK1,11-Sep,LIMS2,SLC16A10,TKT,CST3,MTHFD1L,PKM,S100A8,PCMTD2,MARK2,LPP,FCGRT,JAZF1,GNG2,BRD3,NCALD,RNF125,KCTD20,PXDN,CCDC167,AGPAT4,CERS6,BPGM,MTA3,TRA2A,HEG1,HIPK2,AGMAT,NHLRC4,SBK1,SERINC3,STMN1,ZNF91,CNST,IMMT,MBTD1,CDCA7L,BHLHE4…
ChEA	TP63	3966	0.241938	1.07719	0.00757576	0.225347	NREP,BCL11A,CDCA7,SNCA,SGK1,AIF1,HPGD,TOX2,ITPRIP,TAGLN2,SYTL2,PAK1,ZMIZ1,TMEM200A,SAMD3,ADA,SOCS2,ATP1B1,LMO4,BCL2L1,ZNF827,CDK6,CA1,VAV3,CYLD,RMI2,YARS,ZNF281,RARA,MGST2,CD93,EPB42,ZNF580,ZNF462,ARHGAP32,CACHD1,SWAP70,CRIP1,SLC16A10,PACS1,NUDT14,PKM,AGO2,RPL7L1,ASIC1,LPP,NCALD,KCTD20,PXDN,CCDC167,AGPAT4,BANF1,CBX2,CERS6,BPGM,MTA3,TRA2A,ATP6V1D,SMAD7,ZBED3,HEG1,HIPK2,NRDE2,NHLRC4,PPP2R5E,NASP,JU…
ChEA	LMO2	1092	0.254747	1.07771	0.130112	0.226472	NREP,SOX4,UCP2,TOX2,TAGLN2,FKBP1A,HMGA1,PDE4D,RGS1,BCL2L1,CDK6,ITM2A,RMI2,BSG,MGST2,ARRB2,E2F2,RAB25,TESPA1,GPA33,ASIC1,JAK1,LPP,RNF125,CERS6,BPGM,MTA3,TRA2A,CNST,USP10,HEMGN,ZNF22,COTL1,CTSD,PRDX3,TCF12,GPX7,NSL1,RPP40,CALR,EXTL2,UGGT1,RNASE6,ANKRD36,ARHGEF7,TP53,CMIP,AAR2,TMEM63A,TTYH3,HBQ1,SRM,CAPRIN1,ITM2C,VRK3,PPP6R2,SELENBP1,MMD,ORMDL3,ACTR2,MAP4K4,ATP2B4,GADD45A,HIST1H2BK,PIM1,UPF3A,UQCC2,…
ChEA	SMAD1	387	0.270583	1.07101	0.210243	0.24143	SGK1,HPGD,ATP1B1,YARS,E2F2,RAB25,GPA33,MTHFD1L,RPL7L1,CERS6,SMAD7,STMN1,TMEM154,TP53,TSPAN14,ACTR2,MAP4K4,SLC25A5,HIST1H4C,HIST1H2BK,CD38,TRIM28,NFKBIA,RAB6B,SLC25A45,JARID2,WASF2,ZFP36L1,MAP1S,ADAM23,COX8A,ARRDC2,RCC1,LEP,FBXL8,GTF3C5,BTN2A2,FKBP4,BAX,MYL6B,SOCS3,DIDO1,TCEA1,GPR1,MRPL51,PON2,AGTRAP,HNRNPAB,TUBA1C,CLDN1,MCL1,ASPSCR1,MEOX1,G3BP2,HNRNPR,IFITM2,SLC7A7,ZMAT5,ZC3H11A,GLYCTK,SYNCRIP,AL…
ChEA	MTF2	1379	0.249512	1.06749	0.104693	0.249857	BCL11A,SOX4,DACH1,SPRY1,FKBP1A,DACT1,ZMIZ1,TMEM200A,ZNF827,CDK6,TESC,VAV3,EPHA4,ZNF281,TOB1,PTGER2,TOX,DAPK1,CACHD1,ASIC1,JAZF1,NCALD,PXDN,SMAD7,HEG1,HIPK2,NHLRC4,ARID3A,R3HDM4,SERINC3,CD83,BHLHE40,SPON1,LRRFIP1,CSGALNACT1,AIF1L,MATK,FURIN,FAM217B,ZDHHC14,TCF12,GOLGA8A,PELI2,APBB1IP,BTBD11,RXRA,FOXO3,AHCY,ISG15,TIMP2,JUN,ARHGEF7,WDR86,AXIN2,HBEGF,DYRK2,PHPT1,MARCKS,ZNF641,TNFAIP8,ZNF483,BACH2,BLO…
TRANSFAC	DDIT3	147	0.518484	1.85354	0	0.00436461	YBX3,BCL11A,SOX4,DACH1,LMO4,CDK6,DPYSL2,TOB1,STMN1,IMMT,S100A9,BHLHE40,SERPINF1,TNPO3,HIST1H2BD,NFKBIA,GLRX5,NPAT,TMEM164,ZNF362,DYRK1B,STK40,ABLIM1,TFAP4,IL23A,TBL1X,OTUD4,RAI1,LASP1,BPTF,CBX8,FAM129A,FAR2,CDK5,SLC38A2,AP2A1,TRIB1,SYNCRIP,ROGDI,PPP2R2A,BCL2L11,ARHGEF6
TRANSFAC	TRAF4	109	0.520287	1.78144	0	0.00446321	BCL11A,SOX4,LMO4,YARS,ZNF281,ASIC1,ZNF148,PELI2,OGG1,SEPHS1,DENND1B,FYN,BBX,ZNF362,CDKN2C,PTPRC,RCAN1,FOXN3
TRANSFAC	ALX1	109	0.520287	1.7883	0	0.00512713	BCL11A,SOX4,LMO4,YARS,ZNF281,ASIC1,ZNF148,PELI2,OGG1,SEPHS1,DENND1B,FYN,BBX,ZNF362,CDKN2C,PTPRC,RCAN1,FOXN3
TRANSFAC	ZHX2	130	0.536888	1.89102	0	0.00872923	SOX4,SMC4,TENM1,LMO4,UTS2,ZNF281,DPYSL2,ZNF462,JAZF1,EVA1A,PELI2,ZNF654,ASXL2,MAP4K4,RBMS1,MYO3B,MYC,DTX3,TMEM71,CALCOCO1,JARID2,BBX,AFF3,DPYD,ABLIM1,CTDSPL2,FOXP1,NOG,WNK1,IRF4,XK,PMF1,ACVR1B,TPP1,POFUT1,ROGDI
TRANSFAC	SPZ1	151	0.474016	1.67565	0	0.0142733	BCL11A,IGF2BP3,HMGA1,LMO4,CDK6,CYLD,DPYSL2,ASIC1,PABPC3,MAZ,FOS,DCTN1,FOXO4,DLGAP4,YTHDF2,ORAI1,PIK3C2B,CALCOCO1,ZNF362,CTCF,SSBP2,GNAI2,HIVEP1,PABPC1,CHD4,CCND2,NCDN,VPS26B,SMARCC1,STAG2,GRK5,PRKAG1,EIF4G2,SYNCRIP,PHF12,SLC25A23,PITPNC1,GATA3
TRANSFAC	GFI1	256	0.439357	1.67566	0.00254453	0.017128	CDCA7,SOX4,IGF2BP3,SNCA,HMGA1,LDB2,PDE4D,VAV3,JAK1,YWHAE,JAZF1,AGPAT4,BPGM,STMN1,TCF12,MIR503HG,KLHL3,CLEC11A,CD40LG,CAND1,GADD45A,DGCR8,HIST1H2BD,RAB6B,FYN,MYH10,IL16,EFHC2,TMEM71,SLC44A1,WDR81,BCL9L,PSPN,CTDSPL2,HNRNPA0,FOXN3,IP6K2,PTEN,HERC1,SLC4A7,HIVEP3,KPNA3,MEX3B,PREP,ETS1,RFX7,NIPAL3,PRKAG1,LRRC2,ADD3,IL10,PPP2R2A,ARL4C,MAPK8,TCF4,MTMR4,CD36,PANK1,CCSER2,CD226,SRC,ARPC5L,DSC1,SND1,BCL6,EM…
TRANSFAC	STAT6	313	0.42654	1.65336	0	0.0172242	BCL11A,SGK1,LRRN3,MARCKSL1,HMGA1,PDE4D,LMO4,VAV3,ZNF281,DPYSL2,TOB1,EP300,STMN1,CBLB,PGM2L1,TAOK1,TBC1D17,PELI2,FOXO3,OCIAD2,KLHL3,ADSL,MARCKS,ACTN1,SDCBP,CAMK1D,UBAP2L,MAP4K4,SF3B4,PIM1,SYTL1,STAP1,DHRS3,NFKBIA,FYN,SLC38A1,ALS2CL,CALCOCO1,BBX,IL7R,CTCF,NFAT5,LRP5,NKIRAS2,ADAM23,CSF3R,PLCB2,PRKCB,MTSS1,HIVEP1,LSM12,TM9SF3,RCAN1,SLC31A1,SH3BP5L,KDM5C,HMGN5,GNB2,PRRG4,HNRNPUL1,PREX1,SATB1,ACAP2,TSC…
TRANSFAC	SOX9	303	0.421159	1.63341	0	0.0196336	BCL11A,CDCA7,SOX4,MARCKSL1,SCD,SYTL2,PAK1,SLC4A1,BCL2L1,DPYSL2,BASP1,NASP,SERINC3,STMN1,PELI2,DAAM1,SSBP3,CD40LG,MARCKS,SH3BP1,MAP4K4,RBMS1,GPC2,RBM39,PAG1,SEPHS1,PTPN4,WEE1,RCN1,PDE9A,BMF,VASH1,NT5C2,ZNF362,OSBP2,MRAP,MOSPD2,NUDT3,DHX40,TSC22D3,FEN1,TMEM258,MTSS1,ZNF711,BPTF,KPNA3,ILF2,TRIM8,MEOX1,ERH,FAM53C,G3BP2,ETS1,CYB5D1,ZFAND3,GRK5,TUBA1A,IL10,SPECC1,RBBP4,BCL2L11,EIF4EBP2,SMARCD1,KLF6,TCF…
TRANSFAC	SOX5	158	0.446826	1.61479	0	0.0198924	AUTS2,BCL11A,PAK1,LMO4,VAV3,TOB1,FCGBP,NASP,SERINC3,TCF12,PELI2,MIR503HG,TP53,TNPO3,PIM1,FAM117B,DHRS3,PAG1,COL4A5,GLRX5,COMMD3,SOGA1,RCN1,ZNF362,MOSPD2,DHX40,FMNL3,TSC22D3
TRANSFAC	POU6F1	114	0.470786	1.61521	0	0.0218319	SOX4,KLRG1,TENM1,TOB1,PLAG1,RNF115,S100PBP,MARCKS,CUX1,RBMS1,SEPHS1,ICK,FYN,COL1A2,DTX3,COMMD10,ERN1,ABLIM1,FOXP1,FOXN3
TRANSFAC	CRX	144	0.446281	1.57823	0	0.027627	BCL11A,LDB2,PDE4D,ZNF281,TKT,TCF7,DLG4,TSC22D1,DCTN1,UBAP2L,HIST1H4C,RPS6KA3,RBM39,MYO3B,SOGA1,POLR2A,JARID2,DPYD,CDKN2C,SSBP2,ANXA11,ABLIM1
TRANSFAC	CDX2	121	0.443958	1.55011	0	0.0316139	NREP,SOX4,SYTL2,TOB1,PLAG1,DAAM1,TSC22D1,SSBP3,DCHS1,LEPROT,BACH2,ZNF362,DPYD,FOXP1,HNRNPA0,FOXN3,PRDX5,MNT,ROBO1,MAP2K1,PMF1
TRANSFAC	PAX6	61	0.498638	1.54365	0.0126316	0.0319248	SOX4,HMGA1,YARS,SH2D1A,UBALD2,PTPN4,RHOBTB3,JARID2,OLFM4,HNRNPA0,UBE2N,EFTUD2,LMNA
TRANSFAC	DBP	162	0.427786	1.55351	0	0.0329893	AUTS2,SOX4,CD93,TOB1,ARRB2,FCGBP,PLAG1,UBE2H,BTBD3,EVA1A,DCHS1,TBXAS1,UBALD2,ORMDL3,UBA1,JARID2,NFAT5,AFF3,DRD3,YRDC,H2AFY,FOXN3,TSR1,FAM214B,FAM53C,SLC35A2,RPF2P1,DHX29,RBM47,KRT17,TRIB1,E2F3,SYNCRIP,SERPINA1,IL10,PPP2R2A
TRANSFAC	NF1	580	0.36883	1.49687	0	0.0411649	BCL11A,SOX4,SPRY1,HPGD,SYTL2,DACT1,CDK2AP1,LMO4,CDK6,CCNY,CYLD,YARS,RARA,ARRB2,ZNF462,EP300,AAK1,ASIC1,MARK2,UBE2H,JAZF1,NCALD,PPP2R5E,JUP,BZW2,BTBD3,ZNF148,NEMF,UGGT1,ISG15,AXIN2,ZNF654,LGALS9,RAB5C,PPTC7,BACH2,TNPO3,ORMDL3,CD4,SH3BGRL3,FAM107B,PTK2,DHRS3,CAMP,NFKBIA,PAG1,LMOD3,IVNS1ABP,IL16,IDH2,TMEM71,VAMP2,WDR81,BMF,SPOP,BRSK1,NDUFA13,SNX10,STIM1,GSE1,CDKN2C,SSBP2,YBX1,RC3H2,CD55,LCN2,MTSS1,P…
TRANSFAC	POU3F1	123	0.43644	1.51101	0.00445434	0.0416098	IGF2BP3,PDE4B,TOB1,JAZF1,BTBD3,TSC22D1,SSBP3,SCRN1,CSTF3,PTPRK,RNF14,PIM1,AKIRIN1,PRKACB,TMEM71,BMF,RAP2A,JARID2,ZNF362,ANXA11,ADAM23,LSM12,RCAN1,BAZ2B,PRDX5,STAG2
TRANSFAC	FOXJ2	223	0.400523	1.49991	0.0026455	0.0420285	NREP,BCL11A,PDE4D,CDK6,PDE4B,TOB1,PLAG1,PKIA,DAAM1,DCHS1,AP2M1,TBXAS1,PLEC,ATP2B4,CUX1,RBM39,ICK,SUPT4H1,SLC44A1,CALCOCO1,SSH2,AAMP,PRMT6,TMEM156,ADAM23,FEN1,BMPR2,DRD3,YRDC,TMEM258,PTPRO,TNF,DIXDC1,SDHC,FOXP1,NOG,FOXN3,PYGO2,UCHL3,NCDN,DMC1,SATB1,PPP1CB,ZC3H14,SARAF,CHN2,SLC35C2,ANAPC11,PRKAG1,SLC10A7,ROGDI,TUBA1A,MSL3,ZNF423,ARL4C,SMARCD1,TCF4,ANGEL1,MXI1,PHF20L1,PAFAH1B1
TRANSFAC	TEAD1	207	0.404558	1.50464	0	0.0422262	BCL11A,SYTL2,DACT1,HMGA1,CDK6,ZNF462,HOOK1,FOXO3,MDK,MYADM,AP2M1,SH3BP1,SH3BGRL3,COL4A5,IER5,DENND1B,JUND,HDGF,CALCOCO1,CDKN2C,LDLRAD4,BMPR2,TBC1D10A,MTSS1,CTDSPL2,LRRC1,NEDD4,CHD4,NOG,PRRG4,ASXL1,MNT,PTPN11,COA3,LMNA,RBM47,PHF12,ROGDI,IL10,SPECC1,ARMC10,KLHDC3,ZNF467,CKS1B,CD36,CCSER2
TRANSFAC	MSX1	92	0.446553	1.48065	0.00898876	0.0441757	SOX4,IGF2BP3,SYTL2,BNIP3L,TP53,CDC14A,CEP41,DLL1,AFF3,DRD3,UROD,H2AFY,FOXP1,NOG,NCDN
TRANSFAC	FOXM1	131	0.41817	1.48166	0.0165485	0.0454638	ATP1B1,LMO4,PLAG1,ASIC1,STMN1,TCF12,OGG1,CEP41,LMOD3,RGS12,SSH2,JARID2,PRMT6,CTCF,LRP5,CDKN2C,MTSS1,PABPC1,HNRNPA0,IP6K2,PRDX5,NCDN,EMP3,CHN2,ACIN1,ZC3H11A,RALY,PRKAG1,PTK7,SYNCRIP,SLC10A7
TRANSFAC	AHR	266	0.382105	1.4595	0	0.0461674	BCL11A,SOX4,SGK1,MARCKSL1,LENG8,LMO4,CDK6,DPYSL2,ARRB2,SSBP4,ASIC1,JAZF1,IMMT,BZW2,BTBD3,FOXO3,UGGT1,MAZ,TP53,AXIN2,CMIP,DCHS1,WSB1,PHPT1,TNPO3,HMG20B,PCNT,DYNLL1,USP4,BRSK1,NDUFA13,MOSPD2,DHX40,BCL9L,TFAP4,GIT2,PABPC1,IP6K2,DMC1,RAVER1,H1F0,CFL1,RUNX1,MNT,EYA3,MEX3B,BIN1,POLD4,SET,HK2
TRANSFAC	STAT5A	461	0.359373	1.44213	0	0.0470005	BCL11A,SMC4,LRRN3,SYTL2,LDB2,SOCS2,LMO4,BCL2L1,ZNF281,RARA,DPYSL2,TOB1,EP300,AAK1,UBE2H,NCALD,STMN1,RNF115,S100A9,HEMGN,AIF1L,RYBP,PELI2,ABCC5,CALR,SSBP3,KLHL3,ZNF654,DYRK2,FEZ2,CD40LG,FOS,MARCKS,ACTN1,UBAP2L,IKZF4,MAP4K4,CUX1,SF3B4,PIM1,OGG1,DHRS3,RBM39,CEP41,PAG1,CISH,OPN3,AP2S1,MYO3B,ABCB1,ALS2CL,CMTM6,NT5C2,BBX,LRP5,APPL2,SSBP2,ADAM23,LEP,DRD3,MTSS1,MYL6B,DIXDC1,LSM12,FOXP1,TM9SF3,RCAN1,CCND2…
TRANSFAC	ONECUT1	126	0.415882	1.48247	0.00458716	0.047411	SOX4,LRRN3,LMO4,TOB1,PLAG1,JAZF1,AGPAT4,SH2D1A,CBX3,DAAM1,S100PBP,DCTN1,CUX1,OGG1,JARID2,YRDC,ZNF711,TNF,CCND2,WNK1,PRDX5,RUNX1,GAL3ST4,PPP1CB,TTC17,CHN2,TPP1,ZC3H11A
TRANSFAC	FOXA2	110	0.4239	1.46898	0.0141509	0.0478668	TENM1,LMO4,CDK6,TOB1,PLAG1,LPP,ANXA1,PELI2,DAAM1,PDCD4,SLC44A1,PRMT6,AFF3,DRD3,TFAP4,TNF,TBL1X,NEDD4,BAZ2B,FOXN3,NCDN,GAL3ST4,PPP1CB,FRMD4A
TRANSFAC	HAND1	154	0.410691	1.45989	0.00250627	0.0478882	BCL11A,SNCA,TENM1,DACT1,CDK2AP1,LMO4,UTS2,DPYSL2,ZNF462,EP300,STMN1,BTBD3,BHLHE40,SELL,LY86,SUPT4H1,SPOP,ZFP36L1,USP49,BMPR2,TMEM204,YRDC,ABLIM1,CTDSPL2
TRANSFAC	TCF12	137	0.410309	1.43744	0.00472813	0.0480999	SYTL2,ZMIZ1,RARA,AAK1,S100A8,SMAD7,HOOK1,DAAM1,MDK,SH3BP1,YTHDF2,DHRS3,WDR81,ZNF362,PRMT6,MACF1,AGBL5,PRKCB,TFAP4,GPR1,CCND2,BRD4,TSC22D4,TRIM8,PRKAG1,TNS1,NUTF2,SPECC1,GATA3,KLF13,CACNB3,ANGEL1,PSME3,FBRS,ACTB,BCL6,RAB1B,RTN3,EFNA1,UBTF
TRANSFAC	FOXF2	637	0.350904	1.44233	0	0.0485956	NREP,BCL11A,MARCKSL1,TENM1,PAK1,SLC4A1,LMO4,RGS1,RARA,TOB1,ARRB2,ZNF580,SWAP70,PLAG1,UBE2H,LPP,PKIA,JUP,SERINC3,TCF7,BTBD3,TCF12,TBC1D17,PELI2,FOXO3,PCSK5,SSBP3,MDK,AXIN2,CMIP,MXD4,FOS,ASXL2,SCRN1,FOXO4,MARCKS,TBXAS1,BACH2,PNPLA2,CAMK1D,ORMDL3,IKZF4,MAP4K4,SLC25A5,PKN2,GADD45A,STAP1,PDCD4,FKBP14,DHRS3,ICK,PLEKHA5,MYC,FYN,IL16,WEE1,ABCB1,NINJ2,SUPT4H1,KRT1,ZNF581,CMTM6,WASF2,ZNF362,PRMT6,CTCF,EI24…
TRANSFAC	PDX1	144	0.406312	1.43091	0.0075	0.0487463	BCL11A,SOX4,TENM1,CACHD1,TCF12,PELI2,FOXO3,RAB5C,UBALD2,BACH2,RNF14,CUX1,SF3B4,DENND1B,SLC44A1,PGM1,DLL1,EPC1,DPYD,KLHL5,YRDC,ADAMTSL2,FOXN3,IP6K2,DNAJC10,PAK1IP1,EMP3,TPP1,SYNCRIP,IL10,PPP2R2A
TRANSFAC	GATA4	141	0.417344	1.46117	0.00849858	0.0491791	AUTS2,MARCKSL1,PDE4D,RGS1,TOB1,ZNF462,PLAG1,PA2G4,TMEM154,FAM217B,SSBP3,MAZ,ZNF654,ACTN1,ATP2B4,TMEM71,BTG2,JARID2,TMEM164,SMARCE1,LSM12,HMGN5,STAG2,COA3,LNPEP,RHOG,ETS1,TLN1,TNRC6A,CHN2,POFUT1,E2F3,PRKAG1,IL10
TRANSFAC	PAX4	1141	0.338757	1.44329	0	0.0497366	AUTS2,NREP,YBX3,BCL11A,SOX4,MARCKSL1,SYTL2,PAK1,ZMIZ1,HMGA1,LDB2,SLC4A1,ADA,PDE4D,CDK2AP1,LMO4,CDK6,UTS2,CYLD,DPYSL2,TOB1,RAB25,FCGBP,ZNF462,ARHGAP32,SSBP4,SLC16A10,PACS1,AGO2,EP300,AAK1,PLAG1,ASIC1,MARK2,IL2RG,YWHAE,NCALD,RNF125,AGPAT4,MRPL2,PKIA,JUP,STMN1,BZW2,BTBD3,PA2G4,TMEM154,ZDHHC14,TAOK1,TCF12,CBX3,DAAM1,PTK2B,MIR503HG,SSBP3,JUN,TP53,HBEGF,HCFC1R1,ZNF654,ODF2,UBE2A,DCHS1,RAC1,MAP1LC3A,MXD…
TRANSFAC	PGR	121	0.412941	1.43179	0.0116822	0.0501678	CYLD,ARHGAP32,PACS1,PLAG1,SH2D1A,BHLHE40,ZNF654,OPN3,RCN1,VAMP2,TSC22D3,KLHL5,HIVEP1,NEDD4,IP6K2,NCDN,CD52,ETS1,NCOA3,SYNCRIP,SLC7A8,ID3,CD36,FBXO9,BCL6,RAB1B,TBL1XR1,ZMYND8,DSTN,SEMA3A,UVRAG,NDUFS1,PABPC5
TRANSFAC	RXRA	72	0.448076	1.42312	0.0361991	0.05034	ZMIZ1,RARA,ZNF148,SSBP3,RAB5C,DLGAP4,RNF14,NPAS2,APP,TTL,VAMP2,WDR81,MACF1,BCL9L,VAMP1
TRANSFAC	FOXA1	491	0.361027	1.44398	0	0.0512902	BCL11A,SOX4,SPRY1,SGK1,TENM1,TAGLN2,PDE4D,TOB1,ARRB2,FCGBP,PTGER2,ZNF462,ARHGAP32,EP300,PLAG1,UBE2H,BRD3,BZW2,EVA1A,ZDHHC14,PAICS,LAGE3,DCTN1,DLGAP4,TBXAS1,SERPINF1,UBALD2,PPTC7,SELENBP1,ORMDL3,TRIOBP,STAP1,PDCD4,HIST1H2BD,RBM39,PAG1,ICK,PLEKHA5,IL16,PAIP2,HDGF,SLC44A1,BMF,CCDC117,CALCOCO1,TAF15,JARID2,BBX,CTCF,LRP5,AFF3,TSC22D3,PAFAH1B3,BCL9L,DRD3,YRDC,TFAP4,MED25,ARID1B,TM7SF3,GPR1,H2AFY,FOXP1,…
TRANSFAC	POU2F1	600	0.346214	1.41057	0	0.0559123	CDCA7,LRRN3,ITPRIP,MARCKSL1,TENM1,LDB2,PDE4D,ATP1B1,LMO4,BCL2L1,CDK6,DPYSL2,TOB1,EP300,AAK1,PLAG1,LPP,JAZF1,NCALD,JUP,BTBD3,ZNF148,EVA1A,TCF12,SMAP1,DAAM1,FOXO3,AHCY,ARHGEF7,ZNF654,CD40LG,FOS,SCRN1,DLGAP4,TBXAS1,BACH2,HIST1H2AC,PLEC,UBAP2L,CUX1,HIST1H2BK,PIM1,UQCC2,ATP6V0A1,TSNAX,DHRS4,KLHL28,NFKBIA,CEP41,ALDH5A1,SEPHS1,COL4A5,NPM3,YWHAB,ATP2B1,DENND1B,PEPD,PAIP2,POLR2A,RHOBTB3,JUND,VAMP2,SLC44A1…
TRANSFAC	CEBPA	578	0.343679	1.40353	0	0.0587209	NREP,BCL11A,SOX4,PDE4D,LMO4,TOB1,ZNF462,DAPK1,EP300,PLAG1,S100A8,TRA2A,STMN1,S100A9,EVA1A,FAM217B,PRDX3,TCF12,FOXO3,CALR,TSC22D1,SSBP3,JUN,ZNF654,S100PBP,TBXAS1,IKZF4,MAP4K4,RAD23B,NPAS2,NDN,RBMS1,CHST15,RPS21,NFKBIA,RBM39,CEP41,ALDH5A1,MYH10,DNAJB14,WEE1,TMEM71,SUPT4H1,WDR81,SPOP,DLL1,JARID2,PRRC2A,ZFP36L1,AAMP,NFAT5,STK40,MOSPD2,NUDT3,TSC22D3,PLCB2,TSPAN5,UBE2O,RC3H2,DBH,YRDC,CD55,MTSS1,PBXIP1,…
TRANSFAC	TFDP2	181	0.379849	1.38481	0.00925926	0.0603131	CDCA7,HMGA1,RMI2,NASP,STMN1,TAOK1,CBX3,MCM4,UGGT1,MAZ,ASXL2,CAND1,MCM2,HIST1H2BK,PIM1,MYC,MYH10,POLR2A,GAPDH,ZNF362,AK2,DCK,VCAN,NABP2,TFAP4,DCTPP1,CTDSPL2,EZH2,HNRNPUL1,RAVER1,UBR7,HNRNPR,MCM8,GINS3,E2F3,SYNCRIP,PCNA,POLE2,ATF5,NCL,GMNN,ID3,EIF4A1,PAQR4,ZNF524,GNL3,FIZ1,MCM7,NFATC2IP,HNRNPD,KBTBD7,NOLC1,RTBDN,ALDH6A1
TRANSFAC	GATA2	68	0.429229	1.37404	0.0529954	0.0606577	DPYSL2,UBE2H,YWHAE,TRA2A,ACTN1,CNOT3,TRIOBP,SYN1,SPOP,KLHL5,MFF,NCDN,POLD4,FKBP2,BLCAP,HNRNPL,PTK7,SYNCRIP,PPP2R2A,GATA3,NELFB,PAFAH1B1
TRANSFAC	CEBPB	301	0.36076	1.38626	0.00252525	0.0610134	NREP,BCL11A,PDE4D,SOCS2,LMO4,TOB1,EP300,S100A8,BNIP3L,STMN1,S100A9,FAM217B,PRDX3,TCF12,S100PBP,AAR2,MARCKS,SERPINF1,MAP4K4,RAD23B,PIM1,RPS21,NFKBIA,RBM39,CEP41,WDR81,BMF,GSR,ZFP36L1,AFF3,MOSPD2,VPS13C,PLCB2,LEP,TSPAN5,RC3H2,DBH,YRDC,VCAN,HECTD4,MTSS1,CTDSPL2,ARID1B,TNF,IL23A,TBL1X,NFKBIZ,FOXP1,RCAN1,FOXN3,CCND2,IP6K2,KPNA3,PPP1CB,UBE2E2,FAM53C,METTL9,GOT1,HNRNPR,PANK3,PBDC1,TRIB1,BUD31,SYNCRIP,RA…
TRANSFAC	SREBF1	573	0.336794	1.37533	0	0.0614821	SMC4,ITPRIP,SYTL2,SLC4A1,SOCS2,CDK2AP1,RGS1,RARA,DPYSL2,ZNF462,SWAP70,PLAG1,ASIC1,YWHAE,GIPC1,ATP6V1D,JUP,STMN1,RNF115,IMMT,CTSD,TAOK1,PTK2B,CALR,ASXL2,DCTN1,DLGAP4,ACTN1,MCM2,BLOC1S1,CISD1,RNF14,RANBP10,SNRPA,WDFY1,CDC42EP4,KLHL28,DHRS3,LDLR,APP,ALOX5,COMMD3,MYH10,PEPD,JUND,PKN1,EPC1,ZFP36L1,CTCF,NFAT5,RCC2,TOP3A,PIAS4,TMEM156,MACF1,SSBP2,FEN1,BCL9L,MAPKAPK3,VPS41,MYL6,BAX,TMEM258,TFAP4,HECTD4,G…
TRANSFAC	FOXD1	73	0.437219	1.39572	0.039312	0.061538	TENM1,LMO4,UBE2H,BTBD3,PELI2,CAMK1D,RBM39,IER5,CTCF,MYL6B,NEDD4,SLC31A1,NCDN
TRANSFAC	HLF	156	0.391215	1.39284	0.00761421	0.0616844	NREP,PDE4D,TOB1,PLAG1,BHLHE40,TMEM154,ZDHHC14,CDC42,ENSA,PELI2,FOXO3,TSC22D1,ZNF654,S100PBP,CD40LG,EPB41,RPS6KA3,SHMT2,RCC2,CDKN2C,TSC22D3,CTSC,MYL6B,ARID1B,ZNF711,NFKBIZ,FOXP1,IP6K2,HIVEP3,TRIM8,TNFSF15,ROBO1,UBE2E2,XK,HNRNPA3
TRANSFAC	LEF1	1725	0.320067	1.38643	0	0.0625778	NREP,BCL11A,DACH1,UCP2,LRRN3,TOX2,MARCKSL1,SCD,TENM1,SYTL2,DACT1,PAK1,ZMIZ1,HMGA1,LDB2,SLC4A1,PDE4D,SOCS2,ATP1B1,LMO4,BCL2L1,CDK6,YARS,RARA,DPYSL2,BASP1,TOB1,ARRB2,ZNF462,DAPK1,PACS1,AGO2,PLAG1,UBE2H,YWHAE,NCALD,AGPAT4,CERS6,TRA2A,SH2D1A,PKIA,BNIP3L,STMN1,TCF7,BZW2,BTBD3,BHLHE40,EVA1A,AIF1L,CEP350,ZDHHC14,CD74,CDC42,TCF12,RYBP,NSL1,ABCC5,CBX3,FOXO3,UBE2E3,EXTL2,TSC22D1,MIR503HG,SSBP3,MDK,ARHGEF7,…
TRANSFAC	FOXO4	1258	0.325774	1.38888	0	0.0627006	GZMA,NREP,KLRG1,SGK1,LRRN3,MARCKSL1,SYTL2,DACT1,LDB2,SLC4A1,PDE4D,CD3E,LMO4,CDK6,RARA,TOB1,ARRB2,FCGBP,ZNF580,EP300,AAK1,PLAG1,UBE2H,LPP,BRD3,NCALD,CBX2,MRPL2,PKIA,NASP,JUP,SERINC3,STMN1,CD83,BTBD3,HOOK1,SPON1,CBLB,TMEM154,CEP350,ZDHHC14,PAICS,ANXA1,CD74,TBC1D17,PPP1CA,PELI2,ABCC5,RABGAP1,UGGT1,YY1,MIR503HG,SSBP3,KLHL3,TP53,AXIN2,ZNF654,DYRK2,CD40LG,MARCKS,DLGAP4,LZTFL1,NOP10,PNPLA2,ZMAT2,TNPO3,S…
TRANSFAC	RXRB	170	0.375105	1.37545	0.0128205	0.0629119	NREP,SGK1,TOX2,ATP1B1,RARA,PLAG1,UBE2H,TAOK1,PTK2B,MAP1LC3A,MAP4K4,NFKBIA,RBM39,RAB6B,COL1A2,POLR2A,DTX3,JARID2,RCC2,BCL3,UQCRC1,NACC1,FOXP1,IP6K2,GNB2,PRRG4,STAG2,FRMD4A,STRADB,GART,PEX11B,TRAK2,FKBP2,PIAS1,PTK7,PHF12,ADD3,CD248
TRANSFAC	CDC5L	137	0.385425	1.37734	0.0240385	0.063251	NREP,TENM1,HMGA1,RGS1,RARA,PLAG1,BTBD3,BACH2,CUX1,RBMS1,FYN,PRKACB,CDKN2C,BMPR2,ABLIM1,CHRNA5,FOXP1,HNRNPA0,FOXN3,ADAMTS6,HIVEP3,CLDN1,KLF4,STAG2,ENPP2,FAM53C,FRMD4A
TRANSFAC	RB1	208	0.360825	1.34813	0.0145278	0.069752	CDCA7,HMGA1,RMI2,DPYSL2,NASP,STMN1,TAOK1,MCM4,UGGT1,MAZ,ASXL2,CAND1,MCM2,HIST1H2BK,PIM1,MYC,MYH10,WEE1,POLR2A,SLC38A1,GAPDH,ZNF362,CTCF,AK2,DCK,VCAN,NABP2,TFAP4,DCTPP1,CTDSPL2,EZH2,HNRNPUL1,RAVER1,KLF4,STAG2,UBR7,HNRNPR,MCM8,GINS3,E2F3,SYNCRIP,PCNA,POLE2,PPP1R8,ATF5,NCL,GMNN,IMPDH2,ID3,EIF4A1,PAQR4,ZNF524,FIZ1,MCM7,NFATC2IP,CBX5,RBPJ,EIF1AX,HNRNPD,KBTBD7,NOLC1,RTBDN
TRANSFAC	GATA3	121	0.386408	1.34889	0.0422535	0.0705693	SNCA,SLC4A1,BCL2L1,EPB42,AGPAT4,RABGAP1,SH3KBP1,FAM107B,RBM39,MSN,RHOBTB3,SLC44A1,SYN1,RGS12,PSD4,DRD3,MFF,NCDN,FIBP,BIN1,CYB5D1,FKBP2,PIAS1,HNRNPL,SYNCRIP,DMTN
TRANSFAC	GTF2A2	277	0.347061	1.34386	0.00549451	0.0713437	BCL11A,LMO4,ZNF580,EP300,PLAG1,PPP2R5E,JUP,CNST,BTBD3,TCF12,PELI2,PTK2B,HCFC1R1,PHPT1,SUB1,MMD,SMG7,CDC14A,TRIM28,EPB41,HMG20B,IER5,SMARCB1,VAMP2,WDR81,BMF,VASH1,NKIRAS2,VPS13C,TSC22D3,LEP,CDK12,BCL9L,MAPKAPK3,YRDC,TFAP4,CHD4,SH3BP5L,CCND2,NCDN,STAG2,MEOX1,ZNF579,STX10,FHL2,IER2,FKBP8,LMNA,ADIPOR2,CDIPT,TRIB1,SYNCRIP,PHF12,NUTF2,ADD3,IL10,RBBP4,STRAP,CD248,ZMYM4,GATA3,CS,RHBDL2,CBX4,GABARAPL2,SLC…
TRANSFAC	BACH1	165	0.377217	1.35603	0.0208333	0.0714566	SGK1,TAGLN2,HMGA1,ATP1B1,LPP,AIF1L,DLG4,UBE2E3,HBEGF,SCRN1,PPP1R15A,ABCD1,PLEC,PIM1,DENND1B,ENO1,GAPDH,SYN1,ABCA2,SSH2,WASF2,CHMP4B,GSE1,BCL9L,EIF3J,TSR1,NCDN,TRIM8,MNT,STRADB,EMP3,TRAK2,TNRC6A,LMNA,RNF144B,TPP1,TRIB1
TRANSFAC	FOXJ1	275	0.35521	1.34949	0.0135501	0.0717253	NREP,SGK1,SYTL2,ADA,LMO4,TOB1,ARRB2,PLAG1,ASIC1,UBE2H,JUP,SPON1,PELI2,KLHL3,MARCKS,MAP4K4,SH3BGRL3,STAP1,PDCD4,RBM39,ICK,PAIP2,PRKACB,SUPT4H1,SLC44A1,PGM2,DRD3,TFAP4,CTDSPL2,ARID1B,TNF,H2AFY,NEDD4,FOXN3,IP6K2,NCDN,LASP1,ASXL1,CDK11A,RUNX1,STAG2,TRIM8,ENPP2,IRF4,PPP1CB,MAFF,FRMD4A,FHL2,TXNDC12,CHN2,SLC35C2,PRKAG1,SLC10A7,IL10,MSL3,RAD21,KCTD12,ZNF423
TRANSFAC	KAT2B	166	0.37156	1.35086	0.0188679	0.072178	BCL11A,BCL2L1,RARA,DPYSL2,FURIN,ENSA,HBEGF,NFKBIA,TUSC3,ORAI1,NME1,JUND,PRKACB,SLC44A1,SYN1,JARID2,ARHGAP1,AAMP,APPL2,GSE1,TSC22D3,OLFM4,FOXP1,CHD4,ZMAT3,PREX1,STAG2,ARMC6,SKAP2,PPP1CB,POMP,POLD4,DPP3,TNRC6A,BLCAP,CA11,ACIN1,GRK5,E2F3,PIH1D1,SYNCRIP,ARL4C,CKS1B,DDAH2,FBRS,ARAP1,JADE3,GEMIN8,ALDH16A1
TRANSFAC	MECOM	221	0.361657	1.35237	0.0121065	0.0722996	BCL11A,LDB2,PDE4D,CDK2AP1,LMO4,TOB1,PLAG1,IL2RG,JAZF1,HIST1H4C,DHRS3,RBM39,MYO3B,PEPD,H3F3A,SLC44A1,CDKN2C,COX8A,BMPR2,MYL6,PTPRC,DIDO1,NEDD4,HNRNPA0,VAMP1,ADAMTS6,RAI1,NCDN
TRANSFAC	SRF	264	0.349961	1.33879	0.010101	0.0727006	YBX3,SGK1,LSP1,AAK1,UBE2H,LPP,LRRFIP1,PELI2,KLHL3,MYADM,SUB1,FOS,ASXL2,FOXO4,ACTN1,BLOC1S1,ANXA6,CDC14A,NPAS2,NPM3,H3F3A,COL1A2,WDR81,DLL1,ARHGAP1,LRP5,LDHA,LDLRAD4,MYL6,YRDC,DIXDC1,TBL1X,FOXP1,DACT3,HERC1,CFL1,HIVEP3,MCL1,STAG2,TAZ,FAM53C,G3BP2,STX10,SLC35A2,XK,FHL2,IER2,KRT17,MAPKAPK2,SYNCRIP,PHF12,ARPC4,CIPC,IL10,NOB1,CD248
TRANSFAC	BACH2	172	0.368978	1.33982	0.0170316	0.0734739	SGK1,LRRN3,TAGLN2,CDK6,LPP,BTBD11,DLG4,UBE2E3,HBEGF,SCRN1,ABCD1,PLEC,GADD45A,USP14,PIM1,CAPNS1,DHRS3,ICK,DENND1B,ENO1,GAPDH,TAF15,CHMP4B,ZBTB43,BCL9L,EIF3J,NCDN,TUBA1C,HIVEP3,RPLP0,MNT,STRADB,SPTA1,TRAK2,TNRC6A,LMNA,RNF144B,TRIB1
TRANSFAC	RUNX2	158	0.368287	1.32719	0.03125	0.0763872	SGK1,TOB1,AGPAT4,EVA1A,TCF12,MSRA,PCSK5,TSC22D1,ZNF654,MAP1LC3A,BLOC1S1,ATP6V0A1,MRPL14,NSMCE1,COMMD3,IL16,ZNF362,DYRK1B,IL7R,NUDT3,TSC22D3,KLHL5,CSNK2B,H2AFY,KDM5C,PRRG4,HNRNPUL1,RUNX1,COA3,MEX3B,TULP4,VPS45,ACIN1,PHF12,ROGDI,TAF6,NOB1
TRANSFAC	NR1H3	81	0.406701	1.32372	0.0656109	0.0765436	SGK1,RARA,PLAG1,ASIC1,TAOK1,NFKBIA,DTX3,SPOP,JARID2,CTCF,BCL3,MAPKAPK3,NACC1,FOXP1,GNB2,STAG2,PEX11B,FKBP2,PIAS1,PTK7,SALL2,SND1,SPRY2,BLVRB,YWHAZ,FAM155B,ABCG1
TRANSFAC	SMAD3	129	0.377237	1.33054	0.0316302	0.0767846	YBX3,MARCKSL1,PDE4D,AGPAT4,BZW2,BTBD3,LRRFIP1,SSBP3,ZNF654,EPB41,SOGA1,JARID2,TMEM164,BMPR2,BCL9L,EIF3J,ADAMTSL2,FOXP1,ASAP1,RAI1,H1F0
TRANSFAC	VSX1	447	0.330148	1.32765	0.00554017	0.077153	NREP,DACH1,SPRY1,HPGD,ZMIZ1,LDB2,LMO4,CYLD,BASP1,AAK1,ASIC1,ZBED3,BTBD3,CBLB,PELI2,CALR,SSBP3,ARHGEF7,CMTR2,S100PBP,TUBB,FEZ2,MARCKS,OSBPL8,DLGAP4,BACH2,ATP2B4,NPAS2,PDCD4,OGG1,GPC2,CEP41,COL4A5,OPN3,PRMT5,DENND1B,FYN,PCNT,HDGF,RGS12,SSH2,ZFP36L1,RPIA,COMMD10,LRP5,AFF3,APPL2,GSE1,CDKN2C,MED24,TSC22D3,BMPR2,OLFM4,YRDC,NABP2,MTSS1,PTPRO,DIXDC1,LSM12,IFI16,RCAN1,KAT6B,FOXN3,GNB2,RASA2,STAG2,MNT,ROBO…
TRANSFAC	RORA	204	0.358125	1.32389	0.0186667	0.0777504	DACT1,LDB2,SOCS2,TCF7,BZW2,BTBD3,MATK,TAOK1,EXTL2,MARCKS,YTHDF2,NPAS2,HIST1H4C,PIM1,RBMS1,APEX2,ARF5,PPP2R5D,IVNS1ABP,TTL,VAMP2,CMTM6,SUCLA2,JARID2,ZFP36L1,ERN1,GALT,LCN2,PBXIP1,ATP6V1A,UBE2L3,VAMP1,NOG,IP6K2,SATB1,SLC4A7,KLF4,OGFOD1
TRANSFAC	E2F1	520	0.327948	1.31822	0.00290698	0.0793708	CDCA7,HMGA1,CDK2AP1,CDK6,RMI2,ARRB2,PPP2R5E,NASP,STMN1,TAOK1,PPP1CA,PELI2,CBX3,MCM4,FOXO3,UGGT1,TPK1,SSBP3,MAZ,AXIN2,SH3KBP1,DLEU1,ACTN4,ASXL2,MARCKS,UBALD2,CAND1,NOP10,MCM2,TNPO3,CNOT3,UBA1,YTHDF2,PKN2,HIST1H2BK,PIM1,TRIM28,DGCR8,RPS6KA3,GPC2,MYC,MYH10,WEE1,POLR2A,SLC38A1,NPAT,GAPDH,EPC1,WASF2,ZNF362,CTCF,USP49,AK2,ADAM23,DCK,IPO9,VCAN,NABP2,TFAP4,MTSS1,DCTPP1,CTDSPL2,TNF,EZH2,CDC45,CHD4,GNB2,PR…
TRANSFAC	POU3F2	291	0.342989	1.31661	0.00795756	0.0794696	BCL11A,SOX4,IGF2BP3,TENM1,ZMIZ1,LMO4,TOB1,AAK1,PLAG1,IMMT,HOOK1,EXTL2,CAMSAP2,FOS,ASXL2,SCRN1,DLGAP4,TBXAS1,HIST1H2AC,PLEC,UBA1,CUX1,NPAS2,PIM1,MYO3B,TXN,BBX,PRRC2A,NFAT5,DPYD,NUDT3,PLCB2,BMPR2,YRDC,TRIAP1,AGTPBP1,STRN4,PTPRO,HIVEP1,DIXDC1,FOXP1,RCAN1,NOG,IP6K2,PTEN,SATB1,ASXL1,CDK11A,HIVEP3,PAK1IP1,TAZ,FRMD4A
TRANSFAC	GATA1	604	0.320229	1.31122	0.00277008	0.0808484	NREP,SNCA,SYTL2,SLC4A1,LMO4,RGS1,BCL2L1,CA1,YARS,DPYSL2,TOB1,EPB42,FCGBP,PLAG1,UBE2H,YWHAE,BPGM,PKIA,IMMT,HEMGN,AIF1L,FURIN,RYBP,PELI2,DLG4,JUN,HBEGF,S100PBP,SH3KBP1,FEZ2,AP2M1,FOXO4,TNPO3,CNOT3,IKZF4,MAP4K4,STXBP2,GADD45A,PIM1,FAM107B,JOSD2,RPS6KA3,CISH,DENND1B,H3F3A,EFHC2,GDPD1,DCAF7,SYN1,NFE2,SPOP,ATN1,PSD4,JARID2,RPIA,CTCF,RPAP2,GSE1,TSC22D3,YBX1,TSPAN5,DRD3,CTDSPL2,ZNF711,UROD,DIXDC1,FOXP1,N…
TRANSFAC	SP3	165	0.365752	1.312	0.0263158	0.0813766	MARCKSL1,LMO4,CDK6,TOB1,EP300,PLAG1,YWHAE,PPP2R5E,JUP,PABPC3,ZDHHC14,PIM1,JOSD2,PPP2R5D,POLR2A,BRSK1,BCL3,NKIRAS2,AGBL5,UBE2O,FOXP1,PABPC1,SH3BP5L,FOXN3,CRY1,FAM214B,H1F0,RUNX1,STAG2,FRMD4A,RHOG
TRANSFAC	STAT4	148	0.363944	1.30015	0.0230415	0.0840647	SGK1,PDE4D,VAV3,YARS,AAK1,TBC1D17,CALR,EXTL2,AAR2,FEZ2,ACTN1,SDCBP,IKZF4,RBMS1,CISH,ABCB1,NFAT5,APPL2,CSF3R,PRKCB,TFAP4,NEDD4,RSPRY1,GNB2,SATB1,MPO,ETS1,SLC38A2,PTK7,ARPC2,PITPNC1,ARL4C,CENPU,ANKRD28,RAB1B,ALPK2,HNRNPD,TRPC4AP,MRPL24,FYTTD1
TRANSFAC	TFAP2C	158	0.3576	1.30164	0.032419	0.0841202	MARCKSL1,LMO4,ZNF281,UBE2H,ATP6V1D,SMAD7,JUP,CD83,MXD4,YTHDF2,CDC14A,TRIM28,FKBP14,MAN1C1,JOSD2,DTX3,JUND,PKN1,MAP2K2,JARID2,ZNF362,RPIA,CTCF,NFAT5,USP49,BCL3
TRANSFAC	TFAP4	394	0.327208	1.30239	0	0.0844051	BCL11A,SNCA,SYTL2,ZMIZ1,CDK6,RARA,RAB25,S100A8,UBE2H,SMAD7,PPP2R5E,TCF7,BTBD3,HOOK1,AIF1L,FAM217B,PAICS,BTBD11,DAAM1,FOXO4,UBALD2,PPTC7,SH3BP1,PLEC,YTHDF2,SYTL1,PTK2,DHRS3,MYC,WDR81,RGS12,SPOP,CHMP4B,PRMT6,TOMM5,ERN1,STIM1,SSBP2,NUDT3,AGBL5,PRKCB,SPG21,ABLIM1,MYL6B,FOXP1,CHD4,CCND2,BRD4,CTDSPL,RAI1,NCDN,ZMAT3,DMC1,TUBA1C,H1F0,RUNX1,TRIM8,CLDN15,EYA3,TAZ,RHOG,TXNDC12,TNRC6C,POLD4,VPS45,ZFAND3,EMP3…
TRANSFAC	TBP	116	0.37806	1.30366	0.0485437	0.0845768	SYTL2,RARA,TSC22D1,MIR503HG,HBEGF,DYRK2,FOS,PLEC,SH3BGRL3,HDAC7,COL1A2,SUPT4H1,ZFP36L1,CTCF,ABLIM1,NOG,FOXN3,KPNA3,OGFOD1,XK,HIST2H2BE,FHL2,B3GALT6,TTC17,DNM2,POFUT1,SLC35C2,PRKAG1,NNT,PPP2R2A,ACYP2,CSDE1,PANK1,GIT1,SH3GLB2
TRANSFAC	MAZ	1453	0.30334	1.30491	0	0.0848378	AUTS2,BCL11A,SOX4,IGF2BP3,SMC4,SNCA,DACH1,MARCKSL1,SCD,HMGA1,SOCS2,LMO4,CDK6,YARS,RARA,TOB1,ARRB2,ZNF580,PTGER2,ZNF462,EP300,PLAG1,ASIC1,MARK2,UBE2H,YWHAE,LPP,JAZF1,AGPAT4,PPP2R5E,JUP,BNIP3L,CNST,BHLHE40,CBLB,PABPC3,LRRFIP1,FURIN,MLF2,ZDHHC14,TAOK1,TCF12,RYBP,ENSA,PPP1CA,GOLGA8A,CBX3,DAAM1,FOXO3,SSBP3,JUN,MDK,KLHL3,TP53,HCFC1R1,MYADM,ODF2,DCHS1,CD40LG,FOS,FOXO4,MARCKS,RAB5C,CAPRIN1,BACH2,PLIN2,IT…
TRANSFAC	AR	476	0.320977	1.29178	0.00301205	0.0903381	DACH1,SGK1,LRRN3,LDB2,BCL2L1,CYLD,PTGER2,PLAG1,HIPK2,JUP,BNIP3L,STMN1,IMMT,TCF7,BTBD3,PA2G4,CBLB,FAM217B,UGGT1,KLHL3,ZNF654,S100PBP,DYRK2,MAP1LC3A,MXD4,CD40LG,CAPRIN1,UBALD2,SLC25A5,CDC14A,DGCR8,RBMS1,JOSD2,CEP41,APEX2,NPM3,IL16,PDIA5,RCN1,TMEM71,NFE2,GSR,JARID2,AAMP,PRMT6,LRP5,ERN1,NKIRAS2,STIM1,CDKN2C,DHX40,TSC22D3,KLHL5,TSPAN5,FKBP4,HECTD4,HIVEP1,TBL1X,PSMF1,NOG,FOXN3,IP6K2,HMGN5,PYGO2,CRY1,NC…
TRANSFAC	MTF1	162	0.355342	1.27813	0.0383747	0.0973671	HMGA1,CDK6,TOB1,EP300,JUP,BZW2,JUN,ACTN4,FOXO4,MARCKS,PLEC,HDAC7,RPS6KA3,HMG20B,CEP41,PPP2R5D,CNPY3,WAS,NDUFAB1,DLL1,ZNF362,NFAT5,CLIP3,GNAI2,MTSS1,ADAMTSL2,H1F0,PIP4K2A,MNT
TRANSFAC	FOXD3	101	0.375687	1.27827	0.0679157	0.0985257	SGK1,SYTL2,LMO4,TOB1,PLAG1,MARCKS,FAM107B,ICK,FYN,SLC44A1,CCDC117,SIAH1,AFF3,DRD3,DIXDC1,NCDN,RUNX1,STAG2,PPP1CB,FRMD4A
TRANSFAC	HNF1A	665	0.310209	1.27977	0.00295858	0.098851	BCL11A,DACH1,UCP2,MARCKSL1,TENM1,PAK1,PDE4D,LMO4,CDK6,YARS,BASP1,TOB1,PLAG1,MARK2,LPP,TCF7,BTBD3,ZNF148,EVA1A,PABPC3,AIF1L,CEP350,ZNF22,TAOK1,TCF12,NSL1,DAAM1,AXIN2,HCFC1R1,ZNF654,ODF2,DCHS1,FOS,MARCKS,TBXAS1,ABCD1,UBALD2,PLEC,SMG7,UBAP2L,GADD45A,CDC14A,NPAS2,PIM1,FAM117B,SYTL1,RBMS1,SEPHS1,COL4A5,APP,PPP2R5D,IVNS1ABP,WEE1,POLR2A,RCN1,JUND,NPAT,SSH2,JARID2,ZNF362,ZFP36L1,CTCF,CLIP3,DHX9,AFF3,DPYD…
TRANSFAC	NKX2-1	282	0.332776	1.28027	0.0204604	0.09986	IGF2BP3,SYTL2,CDK2AP1,ASIC1,UBE2H,TRA2A,PPP2R5E,CDCA7L,ZDHHC14,SSBP3,MAZ,ZNF654,DCTN1,DLGAP4,PPTC7,HIST1H4C,SNRPA,RBM39,LMOD3,MYC,ATN1,TAF15,JARID2,WASF2,PRMT6,ERN1,ABLIM1,NABP2,PTPRO,EZH2,FOXP1,CHD4,TOMM40L,HNRNPA0,FOXN3,CRY1,NCDN,HERC1,SATB1,H1F0,CLDN1,OGFOD1,CLDN15,ERH,SLC35A2,MAP2K1,TXNDC12,ICA1,CDK5,RAB18,TNRC6A,BLCAP,ACIN1,POFUT1,PRKAG1,PTK7,CRELD2,ADD3,IL10,PITPNC1,CD248
TRANSFAC	ETS2	838	0.30352	1.27218	0	0.100037	KLRG1,SGK1,TAGLN2,LSP1,HMGA1,LDB2,PDE4D,CD3E,LMO4,YARS,RARA,CD93,ARRB2,FCGBP,SSBP4,DPPA4,NCALD,NASP,S100A9,BZW2,CBLB,TMEM154,FURIN,TCF12,TBC1D17,FOXO3,CALR,UBE2E3,EXTL2,KLHL3,HBEGF,CMIP,RAC1,SH3KBP1,CD40LG,FOXO4,DLGAP4,ACTN1,SH3BP1,CAMK1D,PLEC,ACTR2,MAP4K4,GAPT,ATP2B4,SLC25A5,NPAS2,CD5,CD4,FLNB,TRIM28,STAP1,RALB,RPS6KA3,HMG20B,MSN,TUSC3,FYN,MYH10,H3F3A,SOGA1,DTX3,ALS2CL,WAS,PRKACB,TMEM71,TRIM13,R…
TRANSFAC	SRY	252	0.334106	1.2686	0.0285714	0.100096	NREP,MARCKSL1,PAK1,LMO4,STMN1,SPON1,PELI2,DCHS1,FOXO4,PNPLA2,SELENBP1,FAM107B,PDCD4,DHRS3,ICK,PLEKHA5,COMMD3,H3F3A,SOGA1,RCN1,DLL1,ZNF362,PRMT6,LRP5,CDKN2C,DHX40,TSC22D3,YBX1,ABLIM1,NABP2,TFAP4,ZNF711,H2AFY,TM9SF3,PTGFRN,RBM4,SATB1,STAG2,TRIM8,G3BP2,FKBP2,PIAS1,TNRC6A,GRK5,PRKAG1,EIF4G2,RBBP4,SH3GLB1,MTX1,CSDE1,TCF4,CD36,MXI1,PUM1,JADE3,CRTC2,MCM7,DEDD
TRANSFAC	CYP26A1	3095	0.286767	1.2728	0	0.100691	NREP,YBX3,BCL11A,CDCA7,SOX4,IGF2BP3,SMC4,SNCA,DACH1,SGK1,HPGD,TOX2,MARCKSL1,TAGLN2,SYTL2,DACT1,PAK1,HMGA1,PDE4D,SOCS2,CD3E,ATP1B1,CDK2AP1,LMO4,RGS1,BCL2L1,CYLD,YARS,ZNF281,RARA,DPYSL2,PASK,TOB1,ARRB2,MYOM2,ARHGAP32,SWAP70,CRIP1,PACS1,MTHFD1L,AGO2,EP300,AAK1,PLAG1,FGFBP2,ASIC1,MARK2,YWHAE,GIPC1,JAZF1,MRPL2,TRA2A,SH2D1A,NRDE2,PPP2R5E,NASP,JUP,SERINC3,STMN1,CNST,RNF115,IMMT,CDCA7L,TCF7,BZW2,BTBD3,PA…
TRANSFAC	ZBTB14	292	0.330828	1.26874	0.00552486	0.101275	IGF2BP3,PAK1,CDK2AP1,BCL2L1,SSBP4,ASIC1,RNF125,CBX2,JUP,STMN1,PA2G4,BHLHE40,PGM2L1,TAOK1,ARHGEF7,MAZ,DRAP1,MARCKS,UBALD2,YTHDF2,PKN2,RALB,ABCA2,SSH2,EPC1,ZNF362,CTCF,STIM1,CDKN2C,TFAP4,BCL7C,SLC25A33,TM9SF3,CRY1,MPZL1,HNRNPUL1,VPS26B,UBE2N,TRIM8,MEX3B,NFYC,RHOG,CDK5,H1FX,PEX11B,FKBP2,DNM2,SYNCRIP,PHF12,NUTF2,IL10,RBBP4,MAPRE1,PRR7,TMOD2,KCTD12,KLF13,SMARCD1,PSMD2,HIF1A,MRPS5,EIF4A1,MTMR4
TRANSFAC	POU1F1	222	0.339669	1.26967	0.0458015	0.101393	BCL11A,SOX4,TENM1,ZMIZ1,LDB2,ATP1B1,RGS1,PLAG1,BZW2,PCSK5,ZNF654,DCHS1,MXD4,FOXO4,MARCKS,DLGAP4,PSMD1,RBM39,SEPHS1,NPM3,COMMD10,DPYD,STK40,OLFM4,YRDC,HIVEP1,NOG,PRDX5,RUNX1,ARMC6,MAFF,ZNF579,TMCC2,PIAS1,CHN2,LMNA,ST3GAL5,PRKAG1,VGLL4,ROGDI
TRANSFAC	MAF	179	0.349379	1.26581	0.0502513	0.101507	AIF1,HMGA1,RARA,PTGER2,AGPAT4,TAOK1,AP2M1,ACTN1,ACTR2,CD5,TIMELESS,SYTL1,OGG1,RPS6KA3,TUSC3,PEPD,SLC44A1,WDR81,BMF,NFAT5,MAP1S,SQLE,CTDSPL2,FAM214B,SATB1,TMEM97,MPO,CBX8,GPR137,CDK5,R3HDM1,NCOA3,AFF2,BUD31,PRKAG1,SYNCRIP,PHF12,MSL3,ETV3,ZNF512,CACNB3,BAD
TRANSFAC	TEF	148	0.348037	1.26385	0.052381	0.102194	SOX4,DPYSL2,PDE4B,TOB1,UBE2H,PELI2,S100PBP,UBAP2L,PAG1,PRKACB,CTCF,LRP5,YRDC,FOXP1,NEDD4,KAT6B,IP6K2,NCDN,HIVEP3,ALDOB,DNAJC10,TRIM8,ROBO1,PAK1IP1
TRANSFAC	ZIC2	172	0.348711	1.25998	0.0591133	0.103148	TENM1,CDK6,YARS,ZNF462,PPP2R5E,SMAP1,DAAM1,CALR,TP53,UBE2A,RAC1,DLGAP4,UBALD2,PIM1,OGG1,DHRS3,RAB6B,DYNLL1,ZFP36L1,MACF1,DHX40,KLHL5,FOXP1,DACT3,NOG,PRMT1,H1F0,TSC22D4,DCTN3,ZMYND11,FAM222B,PRKAG1,PTK7,SYNCRIP,PHF12,IL10,TP53BP1,CSDE1,RBBP6,EIF4A1
TRANSFAC	BPTF	130	0.358721	1.26033	0.0531401	0.104036	BCL11A,SGK1,MSRA,FOXO4,TBXAS1,MAP4K4,FAM107B,PDCD4,RBMS1,H3F3A,BMF,CALCOCO1,JARID2,WASF2,ZNF362,DYRK1B,LRP5,AFF3,FOXP1,HNRNPA0,MAF1,RUNX1,STAG2,MNT,ROBO1,MEOX1,TNRC6A,NUP62CL,PRKAG1,NKD1,CBX4,RBBP6,GABARAPL2,RNF122,CCSER2,SALL2,GNL3,DEDD,CSNK1A1,EFNA1,RAB5A,GBF1,ZMYND8
TRANSFAC	ETS1	446	0.317598	1.25753	0.011396	0.10431	LRRN3,HMGA1,CD3E,BCL2L1,ARRB2,DPPA4,NME2,NASP,TCF7,CBLB,FURIN,ZNF22,TCF12,TBC1D17,FOXO3,EXTL2,HBEGF,FOXO4,DLGAP4,UBALD2,ARPC1B,ITM2C,CAMK1D,ACTR2,MAP4K4,OGG1,PTK2,NME1,FYN,MYH10,ERCC1,PRKACB,PKN1,TMEM71,CSGALNACT2,RUVBL1,SEPT1,WDR81,CMTM6,NT5C2,ARHGAP1,IL7R,CTCF,SNRPB,LRP5,APPL2,TSC22D3,PLCB2,CSNK2B,AP1M1,TMEM204,YRDC,RINL,GIT2,TNF,FOXP1,PABPC1,NEDD4,UBE2L3,FOXN3,ZMAT3,RBM4,RASA2,TSC22D4,HNRNPK,P…
TRANSFAC	CEBPD	138	0.353156	1.25521	0.067757	0.105653	NREP,CDK6,S100A9,CDC42,FOXO3,JUN,AAR2,FOS,MARCKS,DLGAP4,SERPINF1,UBALD2,CHST15,RBM39,APEX2,HDGF,SLC44A1,RC3H2,ARID1B,IL23A,FOXP1,NEDD4,CCND2,PTEN,UBE2E2,FAM53C,HNRNPH2
TRANSFAC	RREB1	127	0.358423	1.25243	0.064133	0.106933	AUTS2,CYLD,ZNF462,EP300,MARK2,DCTN1,RAD23B,RBMS1,RBM39,BBX,AAMP,FMNL3,GSPT2,CDK12,YRDC,HNRNPA0,GNB2,NCDN,RUNX1,STAG2,PPP1CB,GOT1,HNRNPR,CBX8
TRANSFAC	STAT1	276	0.323495	1.24226	0.035	0.114808	SOX4,PDE4D,CDK6,PASK,SSBP4,EP300,NASP,CBX3,CD40LG,ARPC1B,ITM2C,TNPO3,IKZF4,SF3B4,CISH,MYH10,PRKACB,DLL1,LRP5,COX8A,PLCB2,OLFM4,VPS41,CTDSPL2,IL23A,SDHC,NFKBIZ,CHD4,EIF2S3,ASXL1,UBR4,H1F0,HIVEP3,HNRNPK,UBE2N,MEX3B,HNRNPR,SKP2,HNRNPH2,RHOG,TXNDC12,SET,NCOA3,SRSF4,GRK5,E2F3,SLC38A5,TSTA3,RAB2A,ISG20L2,GATA3,PRAF2,CS,ARL4C,MORF4L2,TDG,CKS1B
TRANSFAC	HMGA1	146	0.352	1.24059	0.0769231	0.115171	BCL11A,SMC4,PDE4D,LMO4,AAK1,STMN1,TSC22D1,ZNF654,CAMSAP2,NFKBIA,IL16,FOXP1,PRRG4,TAZ,UBE2E2,FAM129A,POFUT1,VGLL4,IFT80,ARL4C,MDH1,ETV3,RRM1,ATP1B3,PAFAH1B1,GPR171,CAMKV,ANKRD28,BCL6
TRANSFAC	PITX2	613	0.303964	1.24277	0.00925926	0.115396	BCL11A,SOX4,IGF2BP3,MARCKSL1,TENM1,SYTL2,SOCS2,LMO4,ZNF281,PDE4B,BRD3,NCALD,CBX2,TCF7,BZW2,EVA1A,RYBP,ENSA,DLG4,ARHGEF7,TP53,ODF2,CD40LG,DCTN1,FOXO4,PNPLA2,SMARCC2,UBAP2L,HIST1H4C,SH3BGRL3,RBMS1,KLHL28,DHRS3,JOSD2,RPS6KA3,APEX2,IER5,APP,LMOD3,ATP2B1,CNPY3,PTPN4,COMMD3,MYH10,JUND,N4BP2,SLC44A1,WDR81,NFE2,ATN1,USP4,JARID2,TMEM164,PRRC2A,ZFP36L1,CTCF,ZBTB43,ANXA11,BMPR2,CTSC,MTSS1,PBXIP1,MYL6B,ZNF71…
TRANSFAC	LHX3	161	0.342177	1.23901	0.0497512	0.11568	NREP,DACH1,LDB2,LMO4,CYLD,TOB1,SSBP3,MARCKS,OSBPL8,RHOBTB3,PCNT,RGS12,APPL2,GSE1,KLHL5,OLFM4,YRDC,NABP2,MTSS1,PTPRO,DIXDC1,KAT6B
TRANSFAC	MYOG	192	0.335719	1.24286	0.0586667	0.116738	ATP1B1,CDK6,CYLD,YARS,ZNF281,RARA,GPA33,S100A8,JUP,TCF12,BTBD11,DAAM1,TNFAIP8L1,SH3BGRL3,COL4A5,NSMCE1,PKN1,VAMP2,ZFP36L1,LRP5,STK40,STIM1,CDKN2C,BMPR2
TRANSFAC	REPIN1	862	0.293971	1.23144	0	0.122632	SOX4,LRRN3,LSP1,SYTL2,DACT1,ZMIZ1,SLC4A1,CDK2AP1,LMO4,YARS,RARA,PASK,TOB1,FCGBP,AAK1,S100A8,MARK2,UBE2H,ATP6V1D,PPP2R5E,TCF7,BTBD3,HOOK1,AIF1L,FAM217B,CTSD,PAICS,TCF12,BTBD11,DAAM1,MDK,MYADM,DLEU1,SCRN1,DCTN1,FOXO4,UBALD2,BACH2,SH3BP1,PLEC,ORMDL3,ANXA6,YTHDF2,RNF14,SH3BGRL3,SYTL1,OGG1,PTK2,WDFY1,MAN1C1,DHRS3,APP,MRPL14,XBP1,LMOD3,MYC,COMMD3,PEPD,TXN,DTX3,IDH2,BTG2,CDK18,SLC44A1,WDR81,BMF,RGS12,SP…
TRANSFAC	ESRRA	710	0.29402	1.22794	0.00641026	0.125304	NREP,SOX4,MARCKSL1,TAGLN2,DACT1,SOCS2,ATP1B1,RARA,PACS1,ASIC1,MRPL2,SMAD7,HIPK2,STMN1,IMMT,TCF7,BZW2,BTBD3,BHLHE40,CTSD,TAOK1,ABCC5,DAAM1,PCSK5,EXTL2,MYADM,DCHS1,SUB1,AP2M1,ASXL2,DCTN1,TBXAS1,PPTC7,VDAC1,SMARCC2,PLEC,UBA1,YTHDF2,RNF14,SLC25A5,RANBP10,NPAS2,HIST1H4C,SF3B4,PIM1,DGCR8,RBMS1,TMED4,RBM39,RAB6B,APEX2,APP,MRPL14,PPP2R5D,COMMD3,GDPD1,TTL,PKN1,TMEM71,GAPDH,BTG2,VAMP2,WDR81,SUCLA2,CSNK2A1,…
TRANSFAC	NFIL3	197	0.332565	1.22088	0.0660147	0.132753	NREP,BCL11A,LMO4,CYLD,DPYSL2,TOB1,EP300,UBE2H,TMEM154,ZDHHC14,CDC42,ENSA,PELI2,FOXO3,TSC22D1,CD40LG,EPB41,RPS6KA3,H3F3A,WEE1,WDR81,TAF15,RCC2,TSC22D3,OLFM4,YRDC,ARID1B,ZNF711
TRANSFAC	TCF3	1659	0.28097	1.21824	0	0.133003	AUTS2,NREP,YBX3,BCL11A,SOX4,SNCA,DACH1,LRRN3,HPGD,TOX2,MARCKSL1,TAGLN2,LSP1,SYTL2,PAK1,HMGA1,SLC4A1,ATP1B1,BCL2L1,CYLD,YARS,PDE4B,ARRB2,RAB25,FCGBP,ZNF462,ARHGAP32,GPA33,DAPK1,SSBP4,SEPT11,SWAP70,EP300,AAK1,PLAG1,ASIC1,GIPC1,JAZF1,EPDR1,PKIA,JUP,S100A9,TCF7,CD83,BZW2,BTBD3,HOOK1,MATK,TAOK1,TCF12,BTBD11,SMAP1,DAAM1,PTK2B,TSC22D1,SSBP3,MDK,KLHL3,MAZ,AXIN2,HBEGF,SH3KBP1,CD40LG,FOS,ASXL2,DCTN1,FOXO4,…
TRANSFAC	ZIC3	152	0.338935	1.21835	0.0765432	0.134224	BCL11A,MARCKSL1,BCL2L1,CDK6,ZNF462,RAC1,DLGAP4,SH3BP1,ATP2B4,PIM1,RBMS1,DHRS3,RBM39,CETN3,DYNLL1,ZNF362,BCL3,FOXP1,PRMT1,PIP4K2A,STAG2,TAZ,ZMYND11,LMNA,PTK7,SYNCRIP,PHF12,DMTN,IL10
TRANSFAC	JUN	828	0.28993	1.20922	0.00680272	0.142833	SGK1,LRRN3,TAGLN2,HMGA1,PDE4D,ATP1B1,LMO4,TOB1,ARHGAP32,PKM,MARK2,GIPC1,LPP,JAZF1,AGPAT4,NASP,TCF7,PA2G4,AIF1L,FURIN,TCF12,TBC1D17,RYBP,BTBD11,DLG4,UBE2E3,SSBP3,AXIN2,HBEGF,HCFC1R1,ZNF654,DCHS1,ACTN4,FOS,AP2M1,SCRN1,TBXAS1,PPP1R15A,ABCD1,UBALD2,BLOC1S1,SDCBP,PLEC,UBA1,GADD45A,CDC14A,RAD23B,PIM1,ATP6V0A1,SYTL1,CAPNS1,PSMD1,DHRS3,RPS6KA3,RBM39,NCOA4,YWHAB,APP,ORAI1,ICK,PLEKHA5,LMOD3,DENND1B,NME1,IL…
TRANSFAC	ZBTB18	95	0.357743	1.20247	0.137441	0.150312	SLC4A1,DAPK1,ASIC1,BTBD3,LRRFIP1,TCF12,TNFAIP8,RBMS1,CNPY3,KATNA1,LRP5,ERN1,FMNL3,TSC22D3,TFAP4,LRRC1,FOXP1,FOXN3,RUNX1,PMF1,PTK7,TNS1,KLF13,MAGED1,ARL4C,BLMH,SH3GLB2,SND1,PARP8
TRANSFAC	ZEB1	867	0.283796	1.19272	0.0135135	0.152011	BCL11A,SOX4,LRRN3,TOX2,MARCKSL1,TAGLN2,LSP1,LDB2,PDE4D,SOCS2,CDK2AP1,LMO4,BCL2L1,CDK6,CYLD,YARS,RARA,PDE4B,EPB42,ZNF462,ARHGAP32,SSBP4,SWAP70,PACS1,PLAG1,TRA2A,SH2D1A,JUP,S100A9,BZW2,PGM2L1,CD74,TCF12,PURB,BTBD11,SMAP1,PTK2B,MIR503HG,SSBP3,AXIN2,SH3KBP1,FOS,DCTN1,ASB9,PPTC7,SH3BP1,PLEC,UBA1,UBAP2L,MAP4K4,GADD45A,NPAS2,FLNB,FAM117B,PDCD4,EPB41,DHRS3,RPS6KA3,RBM39,APP,MRPL14,MYH10,SLC38A1,PRKACB,SL…
TRANSFAC	TP53	247	0.31391	1.19875	0.0641711	0.152651	BCL11A,SOX4,VAV3,RARA,EP300,LPP,PA2G4,ANXA1,ABCC5,TSC22D1,MDK,ZNF654,S100PBP,MAP1LC3A,ABCD1,SH3BP1,PIM1,GRIPAP1,HMG20B,H3F3A,BMF,DCAF7,WASF2,ZNF362,DYRK1B,IL7R,EI24,NKIRAS2,GNAI2,BMPR2,NACC1,HNRNPA0,PRDX5,RAI1,ZMAT3,NUP93,ENPP2,ARL14EP,STARD7,RNF144B,PPP2R5B,PRKAG1,EIF4G2,LRRC2,ADD3,IL10,PITPNC1
TRANSFAC	TFDP1	442	0.300295	1.19307	0.0332326	0.153105	CDCA7,MARCKSL1,HMGA1,ATP1B1,RMI2,ZNF281,DPYSL2,NASP,STMN1,TAOK1,CDC42,CBX3,MCM4,UGGT1,MAZ,DLEU1,ASXL2,CAND1,MCM2,YTHDF2,PKN2,CDC14A,HIST1H2BK,PIM1,MAN1C1,MYC,COMMD3,MYH10,WEE1,POLR2A,SLC38A1,PRKACB,CSGALNACT2,GAPDH,ZNF362,CTCF,RCC2,USP49,AK2,DHX40,DCK,IPO9,VCAN,NABP2,TFAP4,DCTPP1,CTDSPL2,UROD,EZH2,CDC45,MPZL1,NCDN,HNRNPUL1,RAVER1,KLF4,PIP4K2A,STAG2,CASP2,UBR7,HNRNPR,MCM8,FAM129A,CLPTM1,GINS3,PIAS…
TRANSFAC	PPARA	262	0.313858	1.197	0.0731071	0.153455	MARCKSL1,PAK1,YARS,MARK2,NET1,TAOK1,DLG4,ARHGEF7,TP53,DCTN1,PPTC7,PLIN2,PNPLA2,MMD,PLEC,SLC25A5,RAD23B,RBMS1,ATP2B1,MYH10,GAPDH,WDR81,ATN1,CSNK2A1,CALCOCO1,SSH2,NKIRAS2,ARHGAP21,YPEL3,NCDN,FAM214B,SATB1,ASXL1,MNT,CLDN15,PAK1IP1,PLIN3,SRSF4,CYC1,POFUT1,TRIB1,PRKAG1,PHF12,ROGDI,TNS1,ADD3,EPN1,IL10,PRR7,ACOT7,CHCHD4,GCH1,RBBP6,GABARAPL2,AGPS,MAN2B1,CD36,PHB2,SRC,MRPL1,SMTN,LAMP2,UBE2K,TMEM43,GBF1,AH…
TRANSFAC	CUX1	242	0.314796	1.19882	0.0652742	0.154117	CDCA7,DACH1,CDK2AP1,DPYSL2,TOB1,ASIC1,BTBD3,CBX3,DYRK2,MARCKS,TIMELESS,OGG1,RBM39,PRMT5,PPP2R5D,FYN,MYH10,SMARCB1,TAF15,JARID2,DYNC1I2,NABP2,DACT3,PTGFRN,NOG,FOXN3,CCND2,WNK1,GNB2,STAG2,ADCK1,GAL3ST4,ROBO1,GART,HNRNPA3,GINS3,SLC38A2
TRANSFAC	NR3C1	470	0.297043	1.19315	0.0352941	0.154485	AUTS2,LRRN3,MARCKSL1,SCD,PDE4D,CDK2AP1,CYLD,YARS,RARA,PACS1,EP300,PLAG1,SH2D1A,STMN1,BHLHE40,LRRFIP1,PGM2L1,TCF12,ZNF654,ASXL2,IKZF4,SF3B4,RBMS1,CDC42EP4,MRPL14,RCN1,DYNLL1,WDR81,SSH2,TMEM164,WASF2,LRP5,AFF3,STIM1,CDKN2C,SSBP2,MOSPD2,DHX40,TSC22D3,KLHL5,FEN1,BMPR2,TMEM204,TMEM258,HIVEP1,IL23A,PON2,NEDD4,NOG,IP6K2,BRD4,HMGN5,CTDSPL,NCDN,PRRG4,LRRC37BP1,LASP1,CD52,ENPP2,PAK1IP1,FAM53C,G3BP2,POLD4,E…
TRANSFAC	TFAP2A	159	0.331155	1.19004	0.108434	0.154794	MARCKSL1,LMO4,ZNF281,RARA,ATP6V1D,SMAD7,CD83,MAP1LC3A,MXD4,RAB5C,YTHDF2,CDC14A,FKBP14,JOSD2,JUND,PKN1,MAP2K2,JARID2,ZNF362,ZFP36L1,RPIA,CTCF,NFAT5,USP49,BCL3,TFAP4,NACC1,PABPC1
TRANSFAC	PAX3	182	0.327045	1.19345	0.0896552	0.155522	BCL11A,YARS,MTHFD1L,BZW2,BTBD3,BHLHE40,FAM217B,WSB1,TNFAIP8,PLEC,NPAS2,AKIRIN1,JOSD2,XBP1,YME1L1,PEPD,DYNLL1,WDR81,DLL1,EPC1,ZNF362,SMARCE1,PRRC2A,CTCF,PIAS4,PDPR,TSPYL5,HIVEP1,ZNF711,SLC25A33,CRY1,PPP2R1A,RBBP8,TRIM8
TRANSFAC	NR6A1	42	0.412106	1.19372	0.192744	0.156606	BCL11A,AAK1,BHLHE40
TRANSFAC	HNF4A	581	0.28678	1.17923	0.0212766	0.167619	BCL11A,SPRY1,SGK1,HPGD,MARCKSL1,TAGLN2,DACT1,PAK1,ATP1B1,RARA,PLAG1,MARK2,MRPL2,AGMAT,TCF7,BTBD3,NET1,AIF1L,MLF2,TCF12,TSC22D1,ARHGEF7,TP53,HBEGF,DCHS1,MXD4,DCTN1,RAB5C,SERPINF1,PPTC7,PNPLA2,PLEC,SLC25A5,OSTC,TIMELESS,PLLP,RBMS1,TMED4,DHRS3,LMOD3,PPP2R5D,MYH10,PEPD,PRKACB,GAPDH,HDGF,WDR81,BMF,NFE2,ATN1,ARPIN,SSH2,CHMP4B,ERGIC3,DRD3,ZDHHC3,CTDSPL2,DIDO1,PSMF1,TPGS2,XRCC5,HNRNPA0,KDM5C,NOG,RSPRY1,I…
TRANSFAC	OR5I1	165	0.323846	1.17963	0.0945626	0.168551	SGK1,LRRN3,MRPL2,JUP,FAM217B,RYBP,DYRK2,MAP1LC3A,TBXAS1,PPTC7,UBA1,JARID2,EPC1,AFF3,ZNF711,SETMAR,NOG,PRMT1,RAI1,RAVER1,TSC22D4,UBE2N,DCTN3,FAM53C,UBR7,CMTM8,R3HDM1,GRWD1,MORC3,PPP2R2A,DUSP3,ITPR2,RBBP6,GABARAPL2
TRANSFAC	EGR2	135	0.332154	1.17517	0.131455	0.171403	SOX4,ZNF281,CD40LG,CSTF3,SH3BP1,HMG20B,YME1L1,DYNLL1,DCAF7,VASH1,USP4,ERGIC3,AK2,GSE1,CDKN2C,GNAI2,BMPR2,TBC1D10A,TFAP4,FAM214B,CFL1,KLF4,RUNX1,MNT,XK,PDCD6IP,CA11,PRKAG1,SYNCRIP
TRANSFAC	PAX8	64	0.372976	1.1701	0.201405	0.177128	SMC4,DLEU1,ACTN1,CAMK1D,MAN1C1,RBM39,NPM3,RGS12,NABP2,HIVEP1,HNRNPA0,UBE2N,MNT,PAK1IP1,TRIB1,IFT80,CFAP20,AHCYL1
TRANSFAC	FOXO1	249	0.309794	1.16682	0.108696	0.179337	MARCKSL1,TENM1,PAK1,LMO4,PLAG1,UBE2H,SERINC3,TCF7,TBC1D17,PELI2,SSBP3,MDK,AXIN2,ZNF654,PNPLA2,IKZF4,PDCD4,DHRS3,RBM39,PLEKHA5,H3F3A,TMEM71,BMF,DLL1,TSC22D3,PLCB2,TFAP4,LRRC1,ZNF711,CNNM3,DIXDC1,TBL1X,NEDD4,HNRNPA0,FOXN3,LASP1,ASXL1,RUNX1,TRIM8,PPP1CB,MAFF,TAZ,FAM53C,BIN1,TXNDC12,SLC38A2,FAM110A,TNRC6A,OSBPL5,SLC10A7,ROGDI,NNT,PITPNC1,RAD21,MTX1,EIF4EBP2
TRANSFAC	NR1H4	197	0.314965	1.16749	0.119403	0.179784	SYTL2,SOCS2,ATP1B1,CDK2AP1,LMO4,SWAP70,IL2RG,BHLHE40,SSBP3,SCRN1,RAB5C,DLGAP4,ORMDL3,MAP4K4,NPAS2,NDN,DHRS3,APP,LMOD3,VAMP2,WDR81,AAMP,MACF1,PTPRC,GNB2,SATB1,TNFSF15,XYLT1,AKNA,R3HDM1,CYB5D1,FKBP2,TRIB1,TNS1,IL10,CSDE1,CKS1B,CACNB3,TAOK3,FBRS,NRIP3
TRANSFAC	NHLH1	172	0.323705	1.16074	0.13494	0.1871	LRRN3,SYTL2,CDK6,RAB25,GIPC1,TCF7,TCF12,DAAM1,PPTC7,YTHDF2,GALNT10,MRPL14,MYC,SLC44A1,DLL1,CALCOCO1,CHMP4B,RPIA,LRP5,STK40,BCL9L,TFAP4,FOXP1,PABPC1,NEDD4,CHD4,VAMP1,TXNDC12,VPS45,POFUT1,CLINT1,EIF4G2,PTK7,IL10,ZMYM4,KLF13,KRT8,CBX4,HIF1A,TCF4
TRANSFAC	NR2F2	161	0.317438	1.15288	0.155452	0.198192	MARK2,NET1,ARHGEF7,TP53,DCHS1,DCTN1,PPTC7,PNPLA2,PLEC,TIMELESS,RBMS1,TMED4,LMOD3,MYH10,WDR81,ATN1,SSH2,CLIP3,MOSPD2,DIDO1,PSMF1,YPEL3,PRMT1,NCDN,SATB1,ASXL1,CLDN15,PAK1IP1,SLC7A7
TRANSFAC	PTF1A	147	0.322204	1.14919	0.166265	0.202322	SOX4,MARCKSL1,BCL2L1,CDK6,YWHAE,NCALD,LRRFIP1,FOXO3,DLG4,DHRS3,GAPDH,DYNLL1,SLC44A1,RASA1,ZFP36L1,CTCF,AFF3,ZNF711,TBL1X,WNK1,H1F0,COA3,ROBO1,CAPG,AR,EMP3,ZC3H11A,PANK3,NPDC1,PPP2R2A,KLF13,MAGED1,DUSP22,PAQR4,MTMR4,BAD,ATP1B3,PUM1
TRANSFAC	YY1	582	0.281741	1.14219	0.0662461	0.21335	BCL11A,TENM1,PDE4D,CD3E,BCL2L1,EP300,PLAG1,YWHAE,TRA2A,NASP,TAOK1,TBC1D17,ENSA,FOXO3,UGGT1,MIR503HG,ZNF654,ODF2,WSB1,FOS,ASXL2,SCRN1,ACTN1,CNOT3,UBA1,USP14,CD4,RBMS1,KLHL28,RPS6KA3,RBM39,DEAF1,TARDBP,POLR2A,PCNT,GAPDH,RGS12,TAF15,SSH2,JARID2,EPC1,RPIA,DYRK1B,CTCF,TOP3A,CDKN2C,NUDT3,MED24,COX8A,GNAI2,YBX1,TFAP4,STRN4,GIT2,ZNF711,DIDO1,CASC3,MRPL51,FOXP1,CHD4,TPGS2,TMED10,TOMM40L,CACYBP,FOXN3,CCND2…
TRANSFAC	HOXA4	143	0.318031	1.13816	0.17552	0.217093	CYLD,TOB1,ARHGEF7,ZNF654,ATP2B4,CDC14A,NPAS2,PIM1,APEX2,SSH2,ZFP36L1,COMMD10,RPAP2,MED24,PBXIP1,FOXN3,RBM4,HIVEP3,STAG2,M6PR,EIF4G2,SYNCRIP,CS,ARL4C,GABARAPL2,CACNB3,ALPK2,ATP2A3,CLDN14,AP1S2,RPA3,CTNNB1
TRANSFAC	IRF7	157	0.31976	1.13701	0.200466	0.217585	SOX4,LDB2,PDE4D,AGPAT4,ZDHHC14,TCF12,ISG15,DLEU1,CD40LG,FOS,YTHDF2,PKN2,ZNF362,ZFP36L1,AAMP,COMMD10,LGALS3BP,EPSTI1,NABP2,HIVEP1,NOG,DDX60,UBR4,KPNA3,TNFSF15
TRANSFAC	ETV7	191	0.308932	1.13839	0.154867	0.21851	HMGA1,CD3E,ARRB2,DPPA4,NASP,FURIN,TCF12,INO80E,EXTL2,ARHGEF7,HBEGF,CD40LG,SLC25A5,SF3B4,OGG1,RALB,PTK2,TUSC3,PRKACB,TMEM71,CSGALNACT2,SUPT4H1,CMTM6,ARHGAP1,SNRPB,APPL2,RINL,IL23A,FOXN3,RNPS1,ZMAT3,UBE2N,ERH,FIBP,DCLRE1C,AGPAT1,DPP3,TNRC6A,CPNE8,CLINT1,PIH1D1
TRANSFAC	FOXO3	147	0.316027	1.13393	0.182266	0.221821	TENM1,LDB2,PLAG1,UBE2H,SERINC3,TBC1D17,PELI2,IKZF4,PKN2,PDCD4,ICK,PLEKHA5,TMEM71,DLL1,ZNF362,LRP5,TFAP4,CNNM3,DIXDC1,TBL1X,NEDD4,CDK11A,TRIM8,ENPP2,IRF4,PPP1CB,MAFF,FAM53C,BIN1,TXNDC12,TNRC6A,TPP1,PRKAG1
TRANSFAC	MEIS1	564	0.275725	1.12453	0.0898204	0.238874	SOX4,SYTL2,YARS,ZNF281,BASP1,PASK,SSBP4,EP300,MARK2,UBE2H,NCALD,BANF1,JUP,BHLHE40,TMEM154,FAM217B,ANXA1,TAOK1,ENSA,NSL1,GOLGA8A,PELI2,FOXO3,PTK2B,EXTL2,ODF2,AAR2,MXD4,FOS,AP2M1,BACH2,NOP56,MAP4K4,RNF14,PCCB,RBMS1,EPB41,PSMD1,DHRS3,RBM39,CISH,MYC,IL16,SOGA1,TMEM71,PCNT,CNOT6L,WDR81,DLL1,SSH2,ARHGAP1,STK40,AK2,CDKN2C,CSF3R,PLCB2,DYNC1I2,YRDC,TFAP4,MTSS1,ADAMTSL2,NEDD4,RSPRY1,HMGN5,ZNF414,NCDN,ARFGA…
TRANSFAC	UBP1	138	0.321913	1.12325	0.19802	0.23939	SYTL2,DACT1,ZMIZ1,LMO4,S100A8,BTBD11,DAAM1,YTHDF2,SH3BGRL3,SYTL1,MAN1C1,STIM1,CDKN2C,BCL9L,CHD4,PTGFRN,VAMP1,CCND2,HIVEP3,TRIM8,TXNDC12,POLD4,VPS45,DPP3,GRK5,EIF4G2,TUBA1A,ZMYM4,GATA3
TRANSFAC	MAFG	288	0.291793	1.1156	0.155	0.24487	TOX2,ITPRIP,ATP1B1,LMO4,TOB1,AAK1,JAZF1,TBC1D17,PSMB2,KLHL3,TUBB,TBXAS1,PLEC,IQGAP1,GADD45A,OSTC,USP14,PIM1,ATP6V0A1,ENO1,GAPDH,WDR81,PIK3C2B,JARID2,SNX10,NKIRAS2,ADAM23,NABP2,TBL1X,CDC45,FOXP1,SATB1,UBR4,TUBA1C,ALDOB,GAL3ST4,MNT,ASPSCR1,SFXN5,DHDDS,HNRNPR,ACO1,RHOG,SPTA1,IPO13,TNRC6A,OSBPL5,E2F3,RAN,PTGES2,CIPC,PRR7,BLMH,SLC7A8,MTMR4,CD2AP,PSMD7,PAFAH1B1,BCL6,AHNAK,PSMA6,RTN3,ATP2A3,CLIP2,BLVRB,…
TRANSFAC	CEBPG	137	0.317731	1.11926	0.202532	0.245491	LDB2,LMO4,CDK6,AAK1,NCALD,DAAM1,PTK2,SEPHS1,NPM3,SLC38A1,TTL,SSH2,JARID2,SMARCE1,DHX40,YRDC,ADAMTSL2,PABPC1,NEDD4,FOXN3,CDK11A,RPLP0,TRIM8,NCKAP1L,PAK1IP1,METAP2,PRKAG1,PTK7,SLC10A7,IL10,PPP1R8,ARL4C
TRANSFAC	GTF3A	420	0.281492	1.1172	0.139665	0.245504	IGF2BP3,MARCKSL1,SLC4A1,ZNF281,EP300,SMAD7,PPP2R5E,STMN1,TCF7,PABPC3,ZDHHC14,PPP1CA,PURB,FOXO3,MYADM,DLGAP4,CAND1,PPP6R2,MMD,GALNT10,TRIM28,DGCR8,FKBP14,PSMD1,RPS6KA3,MYH10,PAIP2,PKN1,RASA1,SPOP,EPC1,ZNF362,CTCF,NFAT5,USP49,BCL3,NKIRAS2,GSE1,ADAM23,TFAP4,NACC1,PABPC1,CHD4,UBE2L3,SH3BP5L,WNK1,CRY1,SLC30A5,H1F0,VPS26B,STAG2,MNT,MEX3B,FAM53C,NFYC,ICA1,POLD4,FAM129A,H1FX,SPAST,ZFAND3,TLN1,PIAS1,CHN2,…
TRANSFAC	PAX2	317	0.289982	1.11825	0.154791	0.245552	SOCS2,LMO4,TOB1,ASIC1,UBE2H,CDCA7L,CD74,TCF12,TBC1D17,PTK2B,KLHL3,HBEGF,MYADM,UBE2A,ACTN4,FEZ2,FOS,MARCKS,PLEC,NPAS2,HIST1H4C,DHRS3,NFKBIA,WDR81,DLL1,CALCOCO1,PPDPF,CHMP4B,NDUFA13,BCL9L,NEDD4,CACYBP,FOXN3,IP6K2,PRRG4,LASP1,HIVEP3,RUNX1,TRIM8,FRMD4A,HNRNPH2,CBX8,FAM110A,PPA1,CHN2,ZC3H11A,TRIB1,PTK7
TRANSFAC	RELA	221	0.299406	1.1159	0.166667	0.245998	ATP1B1,CDK6,CYLD,UBE2H,CBX2,IL27RA,CD83,TBC1D17,TP53,ACTN1,RANBP10,CDC14A,RBMS1,NFKBIA,MSN,IER5,CYB5A,ORAI1,SLC44A1,BMF,CALCOCO1,JARID2,NFAT5,ERN1,BCL3,HIVEP1,CTDSPL2,TNF,IL23A,CHD4,BAZ2B,TNFSF15,TAZ,HNRNPR,SIRT2,BMP2K,FAM129A,AGPAT1,BLCAP,GRK5,E2F3,ALG6,ARPC2
TRANSFAC	ATF3	370	0.283293	1.11334	0.10411	0.247086	SPRY1,ITPRIP,PAK1,LMO4,CYLD,RAB25,AGO2,UBE2H,NCALD,AGPAT4,BNIP3L,HOOK1,MLF2,CD74,CDC42,DAAM1,TSC22D1,JUN,MAP1LC3A,FOS,DCTN1,DLGAP4,PPP1R15A,VRK3,RNF14,AKIRIN1,CDC42EP4,EPB41,ORAI1,YME1L1,POLR2A,SLC38A1,JUND,CCDC86,BRSK1,ZFP36L1,LDHA,GSE1,MYL6,PTPRC,MTSS1,PBXIP1,TBL1X,CHD4,RCAN1,RAI1,NCDN,HERC1,RUNX1,STAG2,TRIM8,ACAP3,MAFF,FAM53C,G3BP2,CBX8,ICA1,DDX28,TMEM147,TIPRL,PPP2R5B,TRIB1,SIPA1L2,MAPRE1,PIT…
TRANSFAC	ESR1	290	0.289431	1.11111	0.15	0.24972	LDB2,SOCS2,RARA,HIPK2,STMN1,TCF7,BZW2,BTBD3,MYADM,DCHS1,MAP1LC3A,CLEC11A,PNPLA2,SH3BP1,PLEC,CDC14A,NPAS2,NFKBIA,ARF5,COMMD3,GDPD1,BTG2,ZFP36L1,ERN1,AK2,UQCRC1,BMPR2,FKBP4,TBC1D10A,ZNF711,ATP6V1A,PSMF1,LRPPRC,COX5A,SATB1,SLC4A7,PIP4K2A,MNT,TIMM23,EYA3,TET1,SCML4,SLC38A2,TLN1,CYC1,DAXX,MTX2,MAPRE1,MTDH,CHCHD4,DUSP3,CAMKK2,GABARAPL2,AGPS,MXI1,CCSER2,BCL6,IDH3G,SPRY2,MICALL1,EIF1AX,UBE2K
TRANSFAC	ATF6	77	-0.515713	-1.63716	0.00188324	0.0140051	SEC62,GOLGB1,TMEM263,ERF,STX5,JOSD1,DLST,GCC1,LMBRD1,BRD2,ETV6,KDELR1,COQ10A,OSBP,SYT11,KLHL22,STAT3,SRSF1,ELF1,PPP1R10,ARMCX2,ALKBH5,TRPC1,TRIM39,SCYL1,DNAJB2,SLC22A17,KLF9
TRANSFAC	PRRX2	132	-0.430785	-1.46455	0.00834725	0.0652471	SH3BGRL2,MBNL1,ASF1A,FST,ARNTL,ZBTB20,IKZF5,NLGN2,STAT3,ARID3B,UNC50,XYLT2,PDE3B,EDC4,INPPL1,ALKBH5,ITPR3,PRDM8,FOSB,PURA,ZRSR2,CNN3,SLC25A25,NPEPL1,SEL1L3,TSHZ2
"+" sign of enrichment score and normalized enrichment score denote that the transcription factor is enriched in neonatal naïve CD4 T cells compared to adults and "-" sign shows that the transcription factor is enriched in adult naïve CD4 T cells compared to neonates.

## Sheet: Table S6
Table S6: Sequence of real-time PCR primers used for validation of array data.
Name	Sequence (5'→3')
SGK1_F	AGGGCAGTTTTGGAAAGGTT
SGK1_R	CTGTAAAACTTTGACTGCATAGAACA
GAPDH_F	AAGGTGAAGGTCGGAGTCAA
GAPDH_R	AATGAAGGGGTCATTGATGG
KLF9_F	ACAGTGGCTGTGGGAAAGTC
KLF9_R	AACTGCTTTTCCCCAGTGTG
NFIX_F	AGCCACATCACATTGGAGTC
NFIX_R	CGGAAGTCACAAAACAGTCC
SOX4_F	CAAGATCATGGAGCAGTCG
SOX4_R	TTGTAGTCGGGGTAGTCAGC
BCL11A_F	CCCCAAACAGGAACACATAG
BCL11A_R	GGCATATTCTGCACTCATCC
YBX3_F	CCGTTACAGACGTGGCTACT
YBX3_R	GGTCAAATCCTTCACTGCTG
SMC4_F	GAAGCCATGGAATTGACTTG
SMC4_R	TTCAAGCATACCCTCATCGT
NR3C2_F	GCAGCTGCAAAGTTTTCTTC
NR3C2_R	CTGCAAGCAGGACAATTCTT
NREP_F	TGGGTCAGTCAAGAACCATT
NREP_R	TTGTCTCATCGTTCTTCTTGC
STAT3_F	ATGCCACTTTGGTGTTTCAT
STAT3_R	AATCTCCATTGGCTTCTCAA
STAT4_F	GGAAATCCAATGCATGTAGC
STAT4_R	GTGCTCCACATTCCTCTGTC
GATA3_F	CAAAATGAACGGACAGAACC
GATA3_R	CATTCCTCCTCCAGAGTGTG
YY1_F	ACCTGGCATTGACCTCTCAG
YY1_R	TTCTCATGGCCGAGTTATCC
TGFBR3_F	TGATGTTAAGGGAAGCCTGA
TGFBR3_R	TGGGTTGAAGGAATGTCATC
F and R denote forward and reverse primers, respectively.
